# Supplementary material for: Protein disulfide isomerase ERp57 protects early muscle denervation in experimental ALS
Source: Acta Neuropathol Commun. 2021 Feb 4;9:21. doi: 10.1186/s40478-020-01116-z (PMC7863244; doi:10.1186/s40478-020-01116-z)
Supplement: Supplementary file 2 — Additional file 2: Proteomics Dataset. [file 40478_2020_1116_MOESM2_ESM.xlsx]

## Sheet: Table S2. Proteomic Raw Data 
																																											log2 transformed
																												Non-Tg 1	Non-Tg 2	Non-Tg 3	Non-Tg 4	ERp57WT-Tg 1	ERp57WT-Tg 2	ERp57WT-Tg 3	ERp57WT-Tg 4	SOD1G93A-Tg 1	SOD1G93A-Tg 2	SOD1G93A-Tg 3	SOD1G93A-Tg 4	SOD1G93A/ERp57WT-Tg 1	SOD1G93A/ERp57WT-Tg 2	SOD1G93A/ERp57WT-Tg 3
Protein FDR Confidence: Combined	Master	Gene Symbol	Accession	Description	Exp. q-value: Combined	Sum PEP Score	Coverage [%]	# Peptides	# PSMs	# Unique Peptides	# AAs	MW [kDa]	calc. pI	Score Sequest HT: Sequest HT	# Peptides (by Search Engine): Sequest HT	Biological Process	Cellular Component	Molecular Function	Pfam IDs	Entrez Gene ID	Chromosome	Ensembl Gene ID	KEGG Pathways	Reactome Pathways	WikiPathways	# Protein Pathway Groups	# Razor Peptides	Abundances (Normalized)	Abundances (Normalized)	Abundances (Normalized)	Abundances (Normalized)	Abundances (Normalized)	Abundances (Normalized)	Abundances (Normalized)	Abundances (Normalized)	Abundances (Normalized)	Abundances (Normalized)	Abundances (Normalized)	Abundances (Normalized)	Abundances (Normalized)	Abundances (Normalized)	Abundances (Normalized)	Non-Tg 1	Non-Tg 2	Non-Tg 3	Non-Tg 4	ERp57WT-Tg 1	ERp57WT-Tg 2	ERp57WT-Tg 3
High	Master Protein	Plec	Q9QXS1-1	plectin [OS=Mus musculus]	0	1248.11	41	168	887	165	4691	533.9	5.96	3269.78	168	cell organization and biogenesis;response to stimulus	cytoplasm;cytoskeleton;cytosol;membrane	protein binding;RNA binding;structural molecule activity	Pf00307, Pf00681, Pf03501, Pf07812, Pf11971	18810	15	ENSMUSG00000022565.15		Type I hemidesmosome assembly; Caspase-mediated cleavage of cytoskeletal proteins; Assembly of collagen fibrils and other multimeric structures	Alpha6-Beta4 Integrin Signaling Pathway; EGFR1 Signaling Pathway	13	3	102859	101733	100523	104505	102566	97022	105211	102792	103844	99408.2	101275	102677	105561	102904	101919	16.6503	16.6344	16.6172	16.6732	16.6462	16.566	16.6829
High	Master Protein	Spna2; Sptan1	P16546	Spectrin alpha chain, non-erythrocytic 1 [OS=Mus musculus]	0	1227.34	49	103	1489	2	2472	284.4	5.33	6556.16	103	cell organization and biogenesis;regulation of biological process	cytoplasm;cytoskeleton;membrane	metal ion binding;protein binding	Pf00018, Pf00036, Pf00435, Pf07653, Pf08239, Pf08726, Pf12128, Pf13405, Pf13499, Pf14604	20740	2	ENSMUSG00000057738.13		NCAM signaling for neurite out-growth; Interaction between L1 and Ankyrins; COPI-mediated anterograde transport; Neutrophil degranulation; Interleukin-20 family signaling; RAF/MAP kinase cascade; Caspase-mediated cleavage of cytoskeletal proteins	FAS pathway and Stress induction of HSP regulation	29	102	157982	156492	154545	161359	155500	151234	144948	155977	157122	155069	159623	159487	158333	156918	157214	17.2694	17.2557	17.2377	17.2999	17.2466	17.2064	17.1452
High	Master Protein	Spna2; Sptan1	P16546-2	Isoform 2 of Spectrin alpha chain, non-erythrocytic 1 [OS=Mus musculus]	0	1213.82	49	102	1411	1	2452	282.2	5.31	6227.55	102	cell organization and biogenesis;regulation of biological process	cytoplasm;cytoskeleton;membrane	metal ion binding;protein binding	Pf00018, Pf00036, Pf00435, Pf07653, Pf08239, Pf08726, Pf12128, Pf13405, Pf13499, Pf14604	20740	2	ENSMUSG00000057738.13			FAS pathway and Stress induction of HSP regulation	1	0	443.2	411	413.6	447	413.6	429.8	420	404.1	418	427.8	476.4	464.1	461.9	446.3	414.9	8.79181	8.68299	8.69209	8.80413	8.69209	8.74752	8.71425
High	Master Protein	Dync1h1	Q9JHU4	Cytoplasmic dynein 1 heavy chain 1 [OS=Mus musculus]	0	850.802	28	106	852	106	4644	531.7	6.42	3528.84	106	cell division;cell organization and biogenesis;cellular component movement;metabolic process;regulation of biological process;transport	cytoplasm;cytoskeleton;membrane	catalytic activity;motor activity;nucleotide binding;protein binding;RNA binding	Pf00769, Pf03028, Pf03915, Pf04156, Pf07246, Pf07728, Pf08385, Pf08393, Pf12774, Pf12775, Pf12777, Pf12780, Pf12781, Pf13173, Pf13207, Pf13401	13424	12	ENSMUSG00000018707.13	Phagosome; Salmonella infection; Vasopressin-regulated water reabsorption	Anchoring of the basal body to the plasma membrane; AURKA Activation by TPX2; Loss of Nlp from mitotic centrosomes; Recruitment of mitotic centrosome proteins and complexes; COPI-mediated anterograde transport; Regulation of PLK1 Activity at G2/M Transition; Neutrophil degranulation; Recruitment of NuMA to mitotic centrosomes; HSP90 chaperone cycle for steroid hormone receptors (SHR); Resolution …		50	0	86747.8	87250.3	89119.1	86036.6	88705.7	80293	86586.8	87401.8	88507.3	86601.4	87816.3	85663.6	90770	87217	86016.5	16.4045	16.4129	16.4434	16.3927	16.4367	16.293	16.4019
High	Master Protein	Spnb2; Sptbn1	Q62261-1	Spectrin beta chain, non-erythrocytic 1 [OS=Mus musculus]	0	788.233	36	73	802	73	2363	274.1	5.58	3010.57	73	cell organization and biogenesis;metabolic process;regulation of biological process;transport	cytoplasm;cytoskeleton;membrane;nucleus	protein binding;RNA binding;structural molecule activity	Pf00169, Pf00307, Pf00435, Pf11971, Pf12128, Pf15410	20742	11	ENSMUSG00000020315.18	Tight junction	RAF/MAP kinase cascade; NCAM signaling for neurite out-growth; Interaction between L1 and Ankyrins; COPI-mediated anterograde transport; Interleukin-20 family signaling		22	0	93072.9	92979	92520.9	94980.6	92788.6	87547.4	91531	92473.2	94307.2	93238.6	94313.8	95622.3	94985.8	94887.9	93369.2	16.5061	16.5046	16.4975	16.5353	16.5017	16.4178	16.482
High	Master Protein	Atp1a3	Q6PIC6	Sodium/potassium-transporting ATPase subunit alpha-3 [OS=Mus musculus]	0	661.919	37	29	3110	17	1013	111.6	5.41	17547.3	29	cellular homeostasis;regulation of biological process;response to stimulus;transport	cytoplasm;endoplasmic reticulum;Golgi;membrane;nucleus	catalytic activity;metal ion binding;nucleotide binding;protein binding;transporter activity	Pf00122, Pf00689, Pf00690, Pf00702, Pf08282, Pf12710, Pf13246	232975	7	ENSMUSG00000040907.15	Pancreatic secretion; Carbohydrate digestion and absorption; Mineral absorption; Protein digestion and absorption; Endocrine and other factor-regulated calcium reabsorption; Thyroid hormone synthesis; Thyroid hormone signaling pathway; Proximal tubule bicarbonate reclamation; cGMP-PKG signaling pathway; Bile secretion; Salivary secretion; Cardiac muscle contraction; cAMP signaling pathway; Gastri…	Ion transport by P-type ATPases; Ion homeostasis		23	0	114343	117578	121981	122199	120159	113660	113265	121276	114159	118183	119778	117044	114876	117522	116779	16.803	16.8433	16.8963	16.8989	16.8746	16.7944	16.7893
High	Master Protein	Cltc	Q68FD5	Clathrin heavy chain 1 [OS=Mus musculus]	0	629.647	36	45	1633	45	1675	191.4	5.69	7884.01	45	cell differentiation;cell division;cell organization and biogenesis;metabolic process;regulation of biological process;transport	cytoplasm;cytoskeleton;cytosol;endosome;membrane;mitochondrion;vacuole	protein binding;RNA binding;structural molecule activity	Pf00637, Pf01394, Pf04053, Pf09268, Pf13838	67300	11	ENSMUSG00000047126.17	Endocytosis; Endocrine and other factor-regulated calcium reabsorption; Lysosome; Huntington's disease; Synaptic vesicle cycle; Bacterial invasion of epithelial cells	WNT5A-dependent internalization of FZD4; Lysosome Vesicle Biogenesis; Golgi Associated Vesicle Biogenesis; VLDLR internalisation and degradation; Retrograde neurotrophin signalling; WNT5A-dependent internalization of FZD2, FZD5 and ROR2; Recycling pathway of L1; MHC class II antigen presentation; Cargo recognition for clathrin-mediated endocytosis; LDL clearance	IL-7 Signaling Pathway; Kit Receptor Signaling Pathway	38	0	104340	107452	111644	108993	112548	102227	98430.5	108549	101174	107641	107257	103906	101765	105638	105801	16.6709	16.7133	16.7686	16.7339	16.7802	16.6414	16.5868
High	Master Protein	Map1b; Mtap1b	P14873	microtubule-associated protein 1B [OS=Mus musculus]	0	621.635	31	59	576	58	2464	270.1	4.83	2257.4	59	cell growth;cell organization and biogenesis;cellular component movement;regulation of biological process;transport	cytoplasm;cytoskeleton;cytosol;membrane	protein binding		17755	13	ENSMUSG00000052727.5			Wnt Signaling Pathway NetPath	1	0	75750.6	72369	71752.3	70322.8	73028	72855.5	70080.9	70074.7	74311.4	70896.1	71048.3	70081.1	73142.6	68697.1	71029.1	16.209	16.1431	16.1307	16.1017	16.1562	16.1528	16.0967
High	Master Protein	Atp1a2	Q6PIE5	Sodium/potassium-transporting ATPase subunit alpha-2 [OS=Mus musculus]	0	588.049	40	35	2034	22	1020	112.1	5.55	10373	35	cellular homeostasis;metabolic process;regulation of biological process;response to stimulus;transport	cytoplasm;endosome;membrane	catalytic activity;metal ion binding;nucleotide binding;protein binding;transporter activity	Pf00122, Pf00689, Pf00690, Pf00702, Pf08282, Pf12710, Pf13246	98660	1	ENSMUSG00000007097.14	Pancreatic secretion; Carbohydrate digestion and absorption; Mineral absorption; Protein digestion and absorption; Endocrine and other factor-regulated calcium reabsorption; Thyroid hormone synthesis; Thyroid hormone signaling pathway; Proximal tubule bicarbonate reclamation; cGMP-PKG signaling pathway; Bile secretion; Salivary secretion; Cardiac muscle contraction; cAMP signaling pathway; Gastri…	Ion transport by P-type ATPases; Ion homeostasis	Calcium Regulation in the Cardiac Cell	24	14	197832	215201	207654	192130	208704	183302	194862	211889	194126	201012	213039	208420	190871	203506	203108	17.5939	17.7153	17.6638	17.5517	17.6711	17.4839	17.5721
High	Master Protein	Map2; Mtap2	P20357	microtubule-associated protein 2 [OS=Mus musculus]	0	572.899	35	50	371	50	1828	199	4.91	1375.69	50	cell organization and biogenesis;regulation of biological process;response to stimulus	cytoplasm;cytoskeleton;cytosol;endoplasmic reticulum	protein binding	Pf00418, Pf08377	17756	1	ENSMUSG00000015222.17			MAPK Cascade	1	0	54110.8	58561.2	59502.6	63069	58593.9	68002.8	59895.8	59427.9	51750.1	53177.9	57852.8	55200.2	48632.8	51560.9	55797.8	15.7236	15.8377	15.8607	15.9446	15.8385	16.0533	15.8702
High	Master Protein	Map1a; Mtap1a	Q9QYR6	Microtubule-associated protein 1A [OS=Mus musculus]	0	557.327	26	60	527	59	2776	300	5	2163.31	60	cell organization and biogenesis;regulation of biological process	cytoplasm;cytoskeleton;cytosol	protein binding	Pf02463	17754	2	ENSMUSG00000027254.13				0	1	80370.9	77670.5	76675	79395.3	75707.7	82697	81082	75993.5	77621.2	75922.8	77343	74229.8	80109.9	76112.1	77081.4	16.2944	16.2451	16.2265	16.2768	16.2082	16.3355	16.3071
High	Master Protein	Atp1a1	Q8VDN2	Sodium/potassium-transporting ATPase subunit alpha-1 [OS=Mus musculus]	0	507.18	34	29	1611	19	1023	112.9	5.45	8952.82	29	cellular homeostasis;metabolic process;regulation of biological process;response to stimulus;transport	endoplasmic reticulum;endosome;Golgi;membrane	catalytic activity;metal ion binding;nucleotide binding;protein binding;transporter activity	Pf00122, Pf00689, Pf00690, Pf00702, Pf08282, Pf12710, Pf13246	11928	3	ENSMUSG00000033161.10	Pancreatic secretion; Carbohydrate digestion and absorption; Mineral absorption; Protein digestion and absorption; Endocrine and other factor-regulated calcium reabsorption; Thyroid hormone synthesis; Thyroid hormone signaling pathway; Proximal tubule bicarbonate reclamation; cGMP-PKG signaling pathway; Bile secretion; Salivary secretion; Cardiac muscle contraction; cAMP signaling pathway; Gastri…	Ion transport by P-type ATPases; Ion homeostasis	Calcium Regulation in the Cardiac Cell	24	0	30577.1	32351.6	32062.4	31547.4	32752.8	28619.9	31509.6	32914	32913.7	31187	31732.6	31682.6	27979.3	30993.7	30964.8	14.9002	14.9815	14.9686	14.9452	14.9993	14.8047	14.9435
High	Master Protein	Nefl	P08551	Neurofilament light polypeptide [OS=Mus musculus]	0	504.86	66	34	2981	31	543	61.5	4.64	12473.5	34	cell organization and biogenesis;cellular component movement;regulation of biological process;response to stimulus;transport	cytoplasm	catalytic activity;motor activity;protein binding;structural molecule activity	Pf00038, Pf01576	18039	14	ENSMUSG00000022055.7	Amyotrophic lateral sclerosis (ALS)	RAF/MAP kinase cascade; CREB phosphorylation through the activation of CaMKII; Ras activation uopn Ca2+ infux through NMDA receptor; Unblocking of NMDA receptor, glutamate binding and activation; Interleukin-20 family signaling		18	0	258336	230266	220513	213380	215610	205894	211812	216636	240788	215591	213105	209008	237024	223205	213552	17.9789	17.8129	17.7505	17.7031	17.7181	17.6515	17.6924
High	Master Protein	Nefm	P08553	Neurofilament medium polypeptide [OS=Mus musculus]	0	498.555	51	38	2774	34	848	95.9	4.77	10727.3	38	cell organization and biogenesis;cellular component movement;regulation of biological process;transport	cytoskeleton	protein binding;structural molecule activity	Pf00038, Pf07888, Pf10186, Pf10498, Pf12128, Pf13166	18040	14		Amyotrophic lateral sclerosis (ALS)			1	5	269027	257363	245768	244012	250513	244403	245250	244305	266308	241606	238813	238260	279365	250148	251524	18.0374	17.9734	17.9069	17.8966	17.9345	17.8989	17.9039
High	Master Protein	Fasn	P19096	Fatty acid synthase [OS=Mus musculus]	0	438.725	25	45	264	45	2504	272.3	6.58	944.04	45	cell differentiation;metabolic process;response to stimulus	cytoplasm;cytosol;Golgi;membrane;mitochondrion	catalytic activity;nucleotide binding;protein binding;RNA binding	Pf00106, Pf00107, Pf00109, Pf00550, Pf00698, Pf00975, Pf02801, Pf08241, Pf08242, Pf08659, Pf12847, Pf13489, Pf13602, Pf13847, Pf14765	14104	11	ENSMUSG00000025153.9	Fatty acid metabolism; Insulin signaling pathway; Metabolic pathways; AMPK signaling pathway; Fatty acid biosynthesis	ChREBP activates metabolic gene expression; Fatty acyl-CoA biosynthesis; Vitamin B5 (pantothenate) metabolism	Fatty Acid Biosynthesis; Dysregulated miRNA Targeting in Insulin/PI3K-AKT Signaling	16	0	28503.2	28246.4	29136.7	27209.3	28605.4	27336.9	27343	29218.9	29656	28753.9	29313.3	28869.5	28672.8	28292	28449.3	14.7988	14.7858	14.8305	14.7318	14.804	14.7386	14.7389
High	Master Protein	Tnr	Q8BYI9	Tenascin-R [OS=Mus musculus]	0	432.011	35	31	419	31	1358	149.5	4.94	2413.69	31	cell organization and biogenesis;cellular component movement;regulation of biological process;response to stimulus	cell surface;extracellular;membrane	protein binding	Pf00041, Pf00147, Pf01683, Pf07974	21960	1	ENSMUSG00000015829.13	MicroRNAs in cancer; Focal adhesion; ECM-receptor interaction; PI3K-Akt signaling pathway	ECM proteoglycans	Focal Adhesion-PI3K-Akt-mTOR-signaling pathway; Focal Adhesion	8	0	27678.6	26004.3	26284.6	25568.1	26376.7	24012.7	23845.5	25870.1	27511.5	26508.1	26151.5	26635.2	26909.1	25376.6	24732.2	14.7565	14.6665	14.6819	14.6421	14.687	14.5515	14.5414
High	Master Protein	Ank2	Q8C8R3-4	Isoform 4 of Ankyrin-2 [OS=Mus musculus]	0	421.44	19	57	264	3	3959	432.6	5.16	940.88	57	cell communication;cell organization and biogenesis;cellular homeostasis;regulation of biological process;response to stimulus	cytoplasm;cytoskeleton;membrane	protein binding	Pf00023, Pf00531, Pf00791, Pf03326, Pf12796, Pf13606, Pf13637, Pf13857	109676	3					0	54	28175	29005.6	29368.9	30170.3	29363.7	28984.8	30296.3	29185.8	29605.6	29842.5	29667.5	30161.3	28947.8	29896.7	29610.9	14.7821	14.824	14.842	14.8808	14.8417	14.823	14.8869
High	Master Protein	Hspa8	P63017	Heat shock cognate 71 kDa protein [OS=Mus musculus]	0	400.604	49	26	950	15	646	70.8	5.52	3866.19	26	cell organization and biogenesis;metabolic process;regulation of biological process;transport	cell surface;cytoplasm;cytosol;endosome;membrane;nucleus;spliceosomal complex;vacuole	catalytic activity;nucleotide binding;protein binding;RNA binding	Pf00012, Pf02463, Pf06723	15481	9	ENSMUSG00000015656.17	Endocytosis; MAPK signaling pathway; Toxoplasmosis; Epstein-Barr virus infection; Spliceosome; Legionellosis; Influenza A; Antigen processing and presentation; Protein processing in endoplasmic reticulum; Estrogen signaling pathway; Measles; Longevity regulating pathway - multiple species	Regulation of HSF1-mediated heat shock response; Golgi Associated Vesicle Biogenesis; mRNA Splicing - Major Pathway; Attenuation phase; Neutrophil degranulation; AUF1 (hnRNP D0) binds and destabilizes mRNA; GABA synthesis, release, reuptake and degradation; HSP90 chaperone cycle for steroid hormone receptors (SHR); Protein methylation; Clathrin-mediated endocytosis	Exercise-induced Circadian Regulation; MAPK signaling pathway; Exercise-induced Circadian Regulation	44	11	115686	118895	115255	110932	115372	113793	110285	114856	120252	123788	122607	121718	117630	124478	123178	16.8198	16.8593	16.8145	16.7593	16.8159	16.7961	16.7509
High	Master Protein	Ank2	Q8C8R3-2	Isoform 2 of Ankyrin-2 [OS=Mus musculus]	0	399.202	18	55	261	1	3926	428.5	5.16	920.47	55	cell communication;cell organization and biogenesis;cellular homeostasis;regulation of biological process;response to stimulus	cytoplasm;cytoskeleton;membrane	protein binding	Pf00023, Pf00531, Pf00791, Pf03326, Pf12796, Pf13606, Pf13637, Pf13857	109676	3					0	0	308.1	309.9	312.5	331.5	316	268.8	323.1	324	315.6	324.3	314.9	315.9	287.2	312.7	320.2	8.26725	8.27566	8.28771	8.37287	8.30378	8.07039	8.33584
High	Master Protein	Pkm	P52480-2	Isoform M1 of Pyruvate kinase PKM [OS=Mus musculus]	0	374.802	49	24	1534	3	531	57.9	7.14	5836.53	24	cell death;cell organization and biogenesis;metabolic process;response to stimulus	cytoplasm;cytosol;mitochondrion;nucleus	catalytic activity;metal ion binding;nucleotide binding;protein binding;RNA binding	Pf00224, Pf02887	18746	9	ENSMUSG00000032294.17	Pyruvate metabolism; Type II diabetes mellitus; Metabolic pathways; Biosynthesis of amino acids; Purine metabolism; Glycolysis / Gluconeogenesis; Carbon metabolism; Central carbon metabolism in cancer; Glucagon signaling pathway; Viral carcinogenesis		Glycolysis and Gluconeogenesis; Purine metabolism	12	23	163314	162450	162148	167513	162467	159013	163461	164612	162587	161875	162941	162596	157073	163201	157565	17.3173	17.3096	17.307	17.3539	17.3098	17.2788	17.3186
High	Master Protein	Atp5a1	Q03265	ATP synthase subunit alpha, mitochondrial [OS=Mus musculus]	0	373.092	52	23	1227	23	553	59.7	9.19	5727.85	23	metabolic process;regulation of biological process;transport	membrane;mitochondrion	catalytic activity;nucleotide binding;protein binding;RNA binding;transporter activity	Pf00006, Pf00306, Pf02663, Pf02874, Pf05943	11946	18	ENSMUSG00000025428.15	Metabolic pathways; Huntington's disease; Oxidative phosphorylation; Parkinson's disease; Alzheimer's disease	Cristae formation; Formation of ATP by chemiosmotic coupling	Oxidative phosphorylation; Electron Transport Chain	14	0	97232	103566	103115	105441	103346	105954	100385	102116	98234.6	106612	104883	105395	96896	106083	109497	16.5691	16.6602	16.6539	16.6861	16.6571	16.6931	16.6152
High	Master Protein	Pkm	P52480	Pyruvate kinase PKM [OS=Mus musculus]	0	372.164	47	22	1212	1	531	57.8	7.47	4656.71	22	cell death;cell organization and biogenesis;metabolic process;response to stimulus	cytoplasm;cytosol;mitochondrion;nucleus	catalytic activity;metal ion binding;nucleotide binding;protein binding;RNA binding	Pf00224, Pf02887	18746	9	ENSMUSG00000032294.17	Pyruvate metabolism; Type II diabetes mellitus; Metabolic pathways; Biosynthesis of amino acids; Purine metabolism; Glycolysis / Gluconeogenesis; Carbon metabolism; Central carbon metabolism in cancer; Glucagon signaling pathway; Viral carcinogenesis	Neutrophil degranulation; Glycolysis	Glycolysis and Gluconeogenesis; Purine metabolism	19	0	1919	1969.9	2017.9	2250.3	1947	2110.5	1758.2	1930.9	1990.3	2031.3	2132.3	2152.6	1939.7	2188.4	1925.4	10.9061	10.9439	10.9786	11.1359	10.927	11.0434	10.7799
High	Master Protein	Nefh	P19246	Neurofilament heavy polypeptide [OS=Mus musculus]	0	360.227	39	34	1747	31	1090	116.9	5.81	6994	34	cell organization and biogenesis;regulation of biological process;response to stimulus	cytoplasm;mitochondrion;nucleus	protein binding;structural molecule activity	Pf00038, Pf03157, Pf07142, Pf10186, Pf10667, Pf15449	380684	11	ENSMUSG00000020396.8	Amyotrophic lateral sclerosis (ALS)			1	1	144813	128072	117411	117432	118621	119174	130439	118053	131913	120257	119926	118238	145692	123098	121625	17.1438	16.9666	16.8412	16.8415	16.856	16.8627	16.993
High	Master Protein	Myh10	Q61879	Myosin-10 [OS=Mus musculus]	0	339.052	29	50	188	35	1976	228.9	5.54	765.51	50	cell organization and biogenesis;cell proliferation;cellular component movement;metabolic process;regulation of biological process;transport	cytoplasm;cytosol;membrane;nucleus	catalytic activity;motor activity;nucleotide binding;protein binding;transporter activity	Pf00063, Pf00769, Pf01496, Pf01576, Pf02736, Pf02841, Pf04111, Pf05622, Pf05667, Pf05911, Pf06637, Pf07888, Pf09726, Pf09731, Pf12128, Pf13094, Pf13514	77579	11	ENSMUSG00000020900.15	Regulation of actin cytoskeleton; Tight junction	RHO GTPases activate PAKs	Regulation of Actin Cytoskeleton	7	15	20627.4	20739.5	20590	21033	20874.3	20104.8	21116.5	20520.8	19849.8	20100.3	20529.7	20384.9	20727.8	20156.1	20035.8	14.3323	14.3401	14.3297	14.3604	14.3494	14.2953	14.3661
High	Master Protein	Anxa6	P14824	annexin A6 [OS=Mus musculus]	0	336.707	57	32	487	30	673	75.8	5.5	2117.22	32	cell organization and biogenesis;cellular homeostasis;regulation of biological process;response to stimulus;transport	cytoplasm;cytosol;membrane;mitochondrion;nucleus	metal ion binding;nucleotide binding;protein binding;transporter activity	Pf00191	11749	11	ENSMUSG00000018340.13			Prostaglandin Synthesis and Regulation; Calcium Regulation in the Cardiac Cell	2	2	60278.4	59317.4	57472.5	56801.4	57835.3	59722.9	54582.5	58091.8	60162.4	56360.3	57445.9	56852.6	56254.4	57396	58184.5	15.8794	15.8562	15.8106	15.7936	15.8197	15.866	15.7362
High	Master Protein	Ina	P46660	alpha-internexin [OS=Mus musculus]	0	336.43	59	30	1439	26	501	55.3	5.4	5093.66	30	cell differentiation;cell organization and biogenesis;development;regulation of biological process	cytoskeleton;membrane	protein binding;structural molecule activity	Pf00038, Pf04732, Pf10186	226180	19	ENSMUSG00000034336.3				0	0	89983.4	83974.3	79483	88686.1	80514.7	76644.5	87662.8	83709.3	83151.5	79089.1	84779.6	83156.8	98652.6	82709.6	80767.8	16.4574	16.3577	16.2784	16.4364	16.297	16.2259	16.4197
High	Master Protein	Hspa9	P38647	Stress-70 protein, mitochondrial [OS=Mus musculus]	0	310.959	44	25	183	25	679	73.4	6.07	741.21	25	cell differentiation;cell organization and biogenesis;metabolic process;regulation of biological process;transport	cytoplasm;mitochondrion;nucleus;organelle lumen	nucleotide binding;protein binding;RNA binding	Pf00012, Pf06723	15526	18	ENSMUSG00000024359.8	RNA degradation; Tuberculosis			2	0	25168.2	25826.7	25802.9	27056.5	25831.3	28232.8	24460.7	25160.9	24244.1	26598.5	25436.6	25736.2	24421.3	26028.7	26815.6	14.6193	14.6566	14.6552	14.7237	14.6568	14.7851	14.5782
High	Master Protein	Dpysl2	O08553	Dihydropyrimidinase-related protein 2 [OS=Mus musculus]	0	310.514	42	16	714	14	572	62.2	6.38	3528.13	16	cell differentiation;cell organization and biogenesis;cellular component movement;development;regulation of biological process;response to stimulus;transport	cytoplasm;cytoskeleton;cytosol;membrane;mitochondrion	catalytic activity;protein binding	Pf01979, Pf07969, Pf13147, Pf13594	12934	14	ENSMUSG00000022048.8	Axon guidance	Recycling pathway of L1; CRMPs in Sema3A signaling	PluriNetWork	8	4	77464.1	77633.7	79646.8	80767.8	81503.1	77215.4	74680.5	82495.5	82791.4	82278.5	80562.3	79146.6	73975.3	80152	78547.5	16.2412	16.2444	16.2813	16.3015	16.3146	16.2366	16.1884
High	Master Protein	Hsp90aa1	P07901	Heat shock protein HSP 90-alpha [OS=Mus musculus]	0	309.343	39	22	568	13	733	84.7	5.01	2116.11	22	cell organization and biogenesis;cellular component movement;metabolic process;regulation of biological process;response to stimulus;transport	cell surface;cytoplasm;cytosol;membrane;nucleus	catalytic activity;enzyme regulator activity;nucleotide binding;protein binding;RNA binding	Pf00183, Pf02518, Pf13589	15519	12	ENSMUSG00000021270.13	Progesterone-mediated oocyte maturation; NOD-like receptor signaling pathway; Pathways in cancer; Antigen processing and presentation; PI3K-Akt signaling pathway; Protein processing in endoplasmic reticulum; Estrogen signaling pathway; Prostate cancer	Anchoring of the basal body to the plasma membrane; The role of GTSE1 in G2/M progression after G2 checkpoint; VEGFR2 mediated vascular permeability; Downregulation of ERBB2 signaling; AURKA Activation by TPX2; Loss of Nlp from mitotic centrosomes; Recruitment of mitotic centrosome proteins and complexes; HSF1 activation; Attenuation phase; Regulation of PLK1 Activity at G2/M Transition; Neutroph…	EBV LMP1 signaling; TNF-alpha NF-kB Signaling Pathway; Focal Adhesion-PI3K-Akt-mTOR-signaling pathway; IL-6 signaling Pathway; IL-2 Signaling Pathway	60	9	36838.2	39505.1	39425.7	36810.4	38390.5	38137.5	38893.9	38999.6	37989.1	40027.6	38873	39775.2	36175.5	40934.7	39671.7	15.1689	15.2698	15.2668	15.1678	15.2285	15.2189	15.2473
High	Master Protein	Aldoc	P05063	Fructose-bisphosphate aldolase C [OS=Mus musculus]	0	305.689	52	18	1004	16	363	39.4	7.12	4930.21	18	cell death;cell differentiation;cell organization and biogenesis;metabolic process	cytoplasm;mitochondrion	catalytic activity;protein binding	Pf00274	11676	11	ENSMUSG00000017390.15	Metabolic pathways; Biosynthesis of amino acids; Glycolysis / Gluconeogenesis; Pentose phosphate pathway; Carbon metabolism; Fructose and mannose metabolism	Neutrophil degranulation; Gluconeogenesis; Glycolysis	Glycolysis and Gluconeogenesis	15	2	62926.1	62036.5	62859	63193.8	61813.8	64663.4	56675.1	63456.3	60471.5	63235.8	61495.7	61700.6	57063.7	60467.1	62203	15.9414	15.9208	15.9398	15.9475	15.9156	15.9807	15.7904
High	Master Protein	Rtn4	Q99P72-2	Reticulon-4 [OS=Mus musculus]	0	305.657	32	24	257	21	1162	126.5	4.54	1245.28	24	cell organization and biogenesis;cellular component movement;regulation of biological process	cytoplasm;endoplasmic reticulum;membrane	protein binding;RNA binding	Pf02453	68585	11	ENSMUSG00000020458.16	Alzheimer's disease	Axonal growth inhibition (RHOA activation); Signalling by NGF	Spinal Cord Injury	8	3	24945.5	24770.9	24864.6	23547.4	24274.6	24267.9	25765.6	24524.6	25905.9	25071.8	25840.1	24957.7	26055	26228	25583.8	14.6065	14.5964	14.6018	14.5233	14.5672	14.5668	14.6532
High	Master Protein	Hk1	P17710-1	Hexokinase-1 [OS=Mus musculus]	0	299.537	31	27	712	25	974	108.2	6.8	2885.98	27	cellular homeostasis;metabolic process;regulation of biological process;response to stimulus	cytosol;membrane;mitochondrion	catalytic activity;nucleotide binding;protein binding	Pf00349, Pf03727	15275	10			Glycolysis	Glucuronidation; Glycolysis and Gluconeogenesis	6	2	66585.5	70066.6	72906.8	74370.6	72898.6	67955	65217.8	72574.9	65609.8	69264.8	68379.4	70408	63695.8	67705.7	69290.7	16.0229	16.0964	16.1538	16.1824	16.1536	16.0523	15.993
High	Master Protein	Ncam1	P13595	Neural cell adhesion molecule 1 [OS=Mus musculus]	0	295.452	28	22	423	22	1115	119.4	4.83	2032.13	22	cell organization and biogenesis;regulation of biological process;response to stimulus	cell surface;cytosol;membrane	protein binding	Pf00041, Pf00047, Pf07654, Pf07679, Pf08205, Pf13895, Pf13927	17967	9		Cell adhesion molecules (CAMs); Prion diseases			2	0	25949.8	24782.6	25435.1	25196.1	25693.8	23732.5	22816.7	25913.5	26645.3	25247.3	26691.6	26381.5	25305.9	25456.9	25013.3	14.6634	14.597	14.6345	14.6209	14.6491	14.5346	14.4778
High	Master Protein	Myo5a	Q99104	Unconventional myosin-Va [OS=Mus musculus]	0	294.882	26	45	148	45	1853	215.4	8.63	500.47	45	cell communication;cell differentiation;cell organization and biogenesis;cellular component movement;metabolic process;regulation of biological process;response to stimulus;transport	cytoplasm;cytoskeleton;cytosol;endoplasmic reticulum;endosome;extracellular;Golgi;membrane;vacuole	catalytic activity;metal ion binding;motor activity;nucleotide binding;protein binding;RNA binding	Pf00063, Pf00261, Pf00612, Pf00769, Pf01442, Pf01843, Pf02463, Pf04111, Pf04156, Pf05483, Pf05557, Pf05622, Pf06160, Pf06548, Pf06705, Pf07028, Pf07888, Pf07926, Pf08317, Pf09311, Pf09726, Pf10174, Pf12128	17918	9	ENSMUSG00000034593.16				0	0	21252	21459.7	22009.1	22168.3	21590.6	19971.7	21937.9	21568.9	20910.3	20646	21614.5	21089.7	22011.7	20997.4	20622.2	14.3753	14.3893	14.4258	14.4362	14.3981	14.2857	14.4211
High	Master Protein	Atp5b	P56480	ATP synthase subunit beta, mitochondrial [OS=Mus musculus]	0	292.554	47	16	1305	16	529	56.3	5.34	6715.25	16	cell differentiation;cellular homeostasis;metabolic process;regulation of biological process;transport	cell surface;membrane;mitochondrion;nucleus	catalytic activity;metal ion binding;nucleotide binding;protein binding;receptor activity;transporter activity	Pf00006, Pf00306, Pf02874	11947	10	ENSMUSG00000025393.12	Metabolic pathways; Huntington's disease; Oxidative phosphorylation; Parkinson's disease; Alzheimer's disease	Cristae formation; Formation of ATP by chemiosmotic coupling	Oxidative phosphorylation; Electron Transport Chain	14	0	75077.8	77843.4	82853.5	82085	84209.2	86379	66226.6	80828.3	77951.8	86027.4	78081.1	80567.3	74175.7	82712.1	83959.6	16.1961	16.2483	16.3383	16.3248	16.3617	16.3984	16.0151
High	Master Protein	Vcp	Q01853	Transitional endoplasmic reticulum ATPase [OS=Mus musculus]	0	291.618	42	24	334	24	806	89.3	5.26	1605.34	24	cell communication;cell organization and biogenesis;metabolic process;regulation of biological process;response to stimulus;transport	cytoplasm;cytosol;endoplasmic reticulum;membrane;nucleus;proteasome	catalytic activity;enzyme regulator activity;nucleotide binding;protein binding;RNA binding	Pf00004, Pf00910, Pf01057, Pf01078, Pf02359, Pf02933, Pf05496, Pf05673, Pf06068, Pf07724, Pf07726, Pf07728, Pf09336, Pf13191, Pf13207, Pf13401	269523	4	ENSMUSG00000028452.7	Legionellosis; Protein processing in endoplasmic reticulum	N-glycan trimming in the ER and Calnexin/Calreticulin cycle; Protein methylation; Translesion Synthesis by POLH; HSF1 activation; Ovarian tumor domain proteases; Hedgehog ligand biogenesis; ABC-family proteins mediated transport; Neutrophil degranulation	IL-9 Signaling Pathway	26	0	25933.8	25956	26313.7	26509.9	26242.5	25906.7	27130.9	26090.5	25770.6	25890	25986.7	25419.6	24436.1	25498.4	25528.1	14.6625	14.6638	14.6835	14.6942	14.6796	14.661	14.7276
High	Master Protein	Hsp90ab1	P11499	Heat shock protein HSP 90-beta [OS=Mus musculus]	0	286.134	39	21	489	11	724	83.2	5.03	2025.46	21	cell organization and biogenesis;metabolic process;regulation of biological process;response to stimulus	cell surface;cytoplasm;cytosol;extracellular;membrane;mitochondrion;nucleus	enzyme regulator activity;nucleotide binding;protein binding;RNA binding	Pf00183, Pf02518, Pf13589	15516	17	ENSMUSG00000023944.14	Progesterone-mediated oocyte maturation; NOD-like receptor signaling pathway; Pathways in cancer; Antigen processing and presentation; PI3K-Akt signaling pathway; Protein processing in endoplasmic reticulum; Estrogen signaling pathway; Prostate cancer	The role of GTSE1 in G2/M progression after G2 checkpoint; HSF1 activation; Attenuation phase; Neutrophil degranulation; The NLRP3 inflammasome; HSP90 chaperone cycle for steroid hormone receptors (SHR); Regulation of actin dynamics for phagocytic cup formation; Aryl hydrocarbon receptor signalling; Sema3A PAK dependent Axon repulsion	TNF-alpha NF-kB Signaling Pathway; Focal Adhesion-PI3K-Akt-mTOR-signaling pathway	38	1	23261.3	24488.3	24693.1	24440.5	23878.2	24096.9	23854.4	25067.4	24297.7	25082.6	24611.1	26146.6	22758.9	26209.5	24695.1	14.5056	14.5798	14.5918	14.577	14.5434	14.5566	14.542
High	Master Protein	Eno1; Gm5506; Eno1b	P17182	alpha-enolase [OS=Mus musculus]	0	281.296	48	16	1355	12	434	47.1	6.8	7390.16	16	metabolic process;regulation of biological process;response to stimulus	cell surface;cytoplasm;cytosol;membrane;nucleus	catalytic activity;DNA binding;metal ion binding;protein binding;RNA binding	Pf00113, Pf03952, Pf13378	13806; 433182	4; 18	ENSMUSG00000059040.4; ENSMUSG00000063524.13	RNA degradation; Metabolic pathways; Biosynthesis of amino acids; Glycolysis / Gluconeogenesis; HIF-1 signaling pathway; Carbon metabolism	Gluconeogenesis; Glycolysis	Glycolysis and Gluconeogenesis	12	4	101110	99438.1	100426	102938	98167.2	100933	91946.7	97324.2	94493.2	97975.5	103482	99321.7	93387.2	100772	97483.1	16.6256	16.6015	16.6158	16.6514	16.583	16.623	16.4885
High	Master Protein	Hspa4l	P48722	Heat shock 70 kDa protein 4L [OS=Mus musculus]	0	280.01	39	25	198	25	838	94.3	5.74	729.32	25	metabolic process;response to stimulus	cytoplasm;cytosol;nucleus	nucleotide binding;protein binding	Pf00012	18415	3	ENSMUSG00000025757.12	Protein processing in endoplasmic reticulum			1	0	23626.8	23769.4	23009.6	22377.9	22937.7	22701.9	23893.2	22843	22177.1	23005.4	23515.5	22937.3	23334	23394.5	22973.1	14.5281	14.5368	14.4899	14.4498	14.4854	14.4705	14.5443
High	Master Protein	Atp2a2	O55143-1	Sarcoplasmic/endoplasmic reticulum calcium ATPase 2 [OS=Mus musculus]	0	279.223	30	26	199	25	1044	114.8	5.34	794.26	26	cell organization and biogenesis;cellular homeostasis;regulation of biological process;response to stimulus;transport	cytoplasm;endoplasmic reticulum;membrane	catalytic activity;metal ion binding;nucleotide binding;protein binding;transporter activity	Pf00122, Pf00689, Pf00690, Pf00702, Pf08282, Pf12710, Pf13246	11938	5	ENSMUSG00000029467.15	Hypertrophic cardiomyopathy (HCM); Pancreatic secretion; Arrhythmogenic right ventricular cardiomyopathy (ARVC); Dilated cardiomyopathy; Thyroid hormone signaling pathway; cGMP-PKG signaling pathway; Calcium signaling pathway; Alzheimer's disease; Cardiac muscle contraction; cAMP signaling pathway; Adrenergic signaling in cardiomyocytes	Ion transport by P-type ATPases; Ion homeostasis; Reduction of cytosolic Ca++ levels	Alzheimers Disease; Myometrial Relaxation and Contraction Pathways; Calcium Regulation in the Cardiac Cell	24	0	20881.7	21420.4	21879.9	22069.6	21683.8	20687.7	21237.4	21771.3	20630.3	21240	22278.8	21375.7	20909.3	22035	21731	14.35	14.3867	14.4173	14.4298	14.4043	14.3365	14.3743
High	Master Protein	Tuba1a	P68369	tubulin alpha-1A chain [OS=Mus musculus]	0	278.802	43	15	1761	5	451	50.1	5.06	8730.48	15	cell organization and biogenesis	cytoplasm;cytoskeleton;endosome;membrane;nucleus	catalytic activity;nucleotide binding;protein binding;structural molecule activity	Pf00091, Pf03953	22142	15	ENSMUSG00000072235.5	Phagosome; Gap junction; Apoptosis	Anchoring of the basal body to the plasma membrane; Intraflagellar transport; Hedgehog 'on' state; AURKA Activation by TPX2; Loss of Nlp from mitotic centrosomes; Recruitment of mitotic centrosome proteins and complexes; Hedgehog 'off' state; Regulation of PLK1 Activity at G2/M Transition; Recruitment of NuMA to mitotic centrosomes		24	13	138431	136190	134393	133914	138524	127057	120750	138785	142948	137704	139346	139206	131135	134980	134987	17.0788	17.0553	17.0361	17.0309	17.0798	16.9551	16.8817
High	Master Protein	Aco2	Q99KI0	Aconitate hydratase, mitochondrial [OS=Mus musculus]	0	277.05	29	19	508	19	780	85.4	7.93	2029.34	19	metabolic process;response to stimulus	mitochondrion	catalytic activity;metal ion binding	Pf00330, Pf00694	11429	15	ENSMUSG00000022477.12	Citrate cycle (TCA cycle); Metabolic pathways; Biosynthesis of amino acids; 2-Oxocarboxylic acid metabolism; Carbon metabolism; Glyoxylate and dicarboxylate metabolism	Citric acid cycle (TCA cycle)	TCA Cycle	11	0	57547	60259.1	61680.4	69093.8	63158.4	66509.4	57842.3	61506.1	58989.7	63157.7	62716.6	63243.2	58575.2	62143.1	63988.6	15.8125	15.8789	15.9125	16.0763	15.9467	16.0213	15.8198
High	Master Protein	Atp2b2	Q9R0K7	Plasma membrane calcium-transporting ATPase 2 [OS=Mus musculus]	0	270.737	25	29	294	20	1198	132.5	5.96	994.36	29	cell differentiation;cell organization and biogenesis;cellular homeostasis;metabolic process;regulation of biological process;response to stimulus;transport	cytoplasm;endoplasmic reticulum;membrane	catalytic activity;metal ion binding;nucleotide binding;protein binding;transporter activity	Pf00122, Pf00689, Pf00690, Pf00702, Pf08282, Pf12424, Pf12710, Pf13246	11941	6	ENSMUSG00000030302.16	Pancreatic secretion; cGMP-PKG signaling pathway; Calcium signaling pathway; Salivary secretion; cAMP signaling pathway; Adrenergic signaling in cardiomyocytes	Ion transport by P-type ATPases; Ion homeostasis; Reduction of cytosolic Ca++ levels	Calcium Regulation in the Cardiac Cell	17	10	44349.6	48108.4	47102.1	51397.6	48202.2	41717.3	43961.3	47548.5	43854.5	46227.9	46625.8	47510.9	43408	44854	46128.8	15.4366	15.554	15.5235	15.6494	15.5568	15.3484	15.4239
High	Master Protein	Atp6v1a	P50516-1	V-type proton ATPase catalytic subunit A [OS=Mus musculus]	0	270.148	43	20	732	20	617	68.3	5.58	2957.24	20	cellular homeostasis;metabolic process;response to stimulus;transport	cytosol;membrane;mitochondrion	catalytic activity;nucleotide binding;transporter activity	Pf00006, Pf00306, Pf02874	11964	16	ENSMUSG00000052459.13	mTOR signaling pathway; Rheumatoid arthritis; Metabolic pathways; Phagosome; Oxidative phosphorylation; Synaptic vesicle cycle; Collecting duct acid secretion	Ion channel transport; ROS, RNS production in phagocytes; Transferrin endocytosis and recycling; Insulin receptor recycling		18	0	49172.1	51233.7	51926.9	50131	51954.2	52192.6	49519.6	49878.6	47562.4	50752.7	49992	48859.2	47363.1	49144.1	50445.9	15.5856	15.6448	15.6642	15.6134	15.665	15.6716	15.5957
High	Master Protein	Atp6v1b2	P62814	V-type proton ATPase subunit B, brain isoform [OS=Mus musculus]	0	268.612	53	18	444	18	511	56.5	5.81	2183.69	18	metabolic process;transport	cytoplasm;cytosol;membrane	catalytic activity;nucleotide binding;transporter activity	Pf00006, Pf00306, Pf02874	11966	8	ENSMUSG00000006273.14	mTOR signaling pathway; Rheumatoid arthritis; Metabolic pathways; Phagosome; Oxidative phosphorylation; Synaptic vesicle cycle; Collecting duct acid secretion	Ion channel transport; ROS, RNS production in phagocytes; Transferrin endocytosis and recycling; Insulin receptor recycling		18	0	25476	25384.3	26367.9	25703.3	26145	25802.4	24551.5	25608.9	24523.1	26143.9	25407	24911.3	24125.2	24888.9	25359.7	14.6369	14.6316	14.6865	14.6497	14.6742	14.6552	14.5835
High	Master Protein	Gfap	P03995	Glial fibrillary acidic protein [OS=Mus musculus]	0	268.208	64	31	1234	30	430	49.9	5.34	3609.44	31	cell differentiation;cell organization and biogenesis;regulation of biological process;response to stimulus	cytoplasm;cytoskeleton;membrane	catalytic activity;motor activity;protein binding;structural molecule activity	Pf00038, Pf01576, Pf04732, Pf05761, Pf12128	14580	11	ENSMUSG00000020932.14	Jak-STAT signaling pathway		Spinal Cord Injury	2	1	189922	160319	155538	109434	143253	105500	145993	154043	234018	178761	174302	183862	254908	182601	164215	17.535	17.2906	17.2469	16.7397	17.1282	16.6869	17.1555
High	Master Protein	Cntn1	P12960	Contactin-1 [OS=Mus musculus]	0	268.19	29	19	236	19	1020	113.3	6.16	1129.86	19	cell organization and biogenesis;regulation of biological process;response to stimulus	membrane	protein binding	Pf00041, Pf00047, Pf07679, Pf07686, Pf13895, Pf13927	12805	15	ENSMUSG00000055022.14	Cell adhesion molecules (CAMs)		Delta-Notch Signaling Pathway	2	0	14193.1	13899.4	14179.5	14817.9	14024	13965.8	17021.5	14398.5	13528.6	13718.5	14479	13879.5	13831.9	13914.7	13921.4	13.7929	13.7627	13.7915	13.8551	13.7756	13.7696	14.0551
High	Master Protein	Dnm1	P39053-3	Isoform 3 of Dynamin-1 [OS=Mus musculus]	0	263.645	34	22	287	1	851	95.9	6.76	1049.58	22	cell communication;cell organization and biogenesis;metabolic process;regulation of biological process;response to stimulus;transport	cytoplasm;cytoskeleton;Golgi;membrane	catalytic activity;nucleotide binding;protein binding;RNA binding	Pf00169, Pf00350, Pf01031, Pf02212	13429	2	ENSMUSG00000026825.17			One carbon metabolism and related pathways; Primary Focal Segmental Glomerulosclerosis FSGS; IL-3 Signaling Pathway; EGFR1 Signaling Pathway	4	0	389.6	435.8	458.6	486.2	461.6	429.8	550.4	467.3	420.2	435.5	419.3	411.4	400.1	451.3	455.7	8.60585	8.76752	8.84109	8.92541	8.8505	8.74752	9.10434
High	Master Protein	Eno2	P17183	Gamma-enolase [OS=Mus musculus]	0	263.615	46	14	1149	10	434	47.3	5.11	6416.62	14	metabolic process	cell surface;cytoplasm;membrane	catalytic activity;metal ion binding;protein binding	Pf00113, Pf03952, Pf13378	13807	6	ENSMUSG00000004267.16	RNA degradation; Metabolic pathways; Biosynthesis of amino acids; Glycolysis / Gluconeogenesis; HIF-1 signaling pathway; Carbon metabolism	Gluconeogenesis; Glycolysis	Glycolysis and Gluconeogenesis	12	0	39605.5	38544.4	38249.8	37799.8	38609.8	39476.7	38646.2	37312.2	34848.9	36383.1	37758.1	35768	35697	36947.6	37174.6	15.2734	15.2342	15.2232	15.2061	15.2367	15.2687	15.238
High	Master Protein	Ckb	Q04447	Creatine kinase B-type [OS=Mus musculus]	0	261.406	37	11	1823	10	381	42.7	5.67	8014.59	11	cellular homeostasis;metabolic process	cytoplasm;cytosol;mitochondrion;nucleus	catalytic activity;nucleotide binding;protein binding	Pf00217, Pf02807	12709	12	ENSMUSG00000001270.8	Arginine and proline metabolism; Metabolic pathways	Creatine metabolism		6	0	99768.3	106448	104856	97127.7	106111	110641	99253.7	105436	96015.7	102798	101117	102257	90968.8	103128	103849	16.6063	16.6998	16.6781	16.5676	16.6952	16.7555	16.5988
High	Master Protein	Vim	P20152	Vimentin [OS=Mus musculus]	0	260.503	58	25	559	19	466	53.7	5.12	2038.32	25	cell differentiation;cell organization and biogenesis;metabolic process;regulation of biological process;response to stimulus	cytoplasm;cytoskeleton;cytosol;membrane	protein binding;RNA binding;structural molecule activity	Pf00038, Pf04111, Pf04156, Pf04732, Pf05622, Pf10186	22352	2	ENSMUSG00000026728.9	MicroRNAs in cancer; Epstein-Barr virus infection	Striated Muscle Contraction; Caspase-mediated cleavage of cytoskeletal proteins	Striated Muscle Contraction; Spinal Cord Injury; Primary Focal Segmental Glomerulosclerosis FSGS; Alpha6-Beta4 Integrin Signaling Pathway	13	4	31889.2	26581	28135.9	21424.3	26424.3	22081.8	26154.1	27870.9	41125.4	35629.3	34095.2	36266.9	46786.3	41170.9	36376.2	14.9608	14.6981	14.7801	14.387	14.6896	14.4306	14.6747
High	Master Protein	Pygm	Q9WUB3	Glycogen phosphorylase, muscle form [OS=Mus musculus]	0	259.885	38	28	316	22	842	97.2	7.11	1215.69	28	cellular homeostasis;metabolic process;response to stimulus	cytoplasm;endoplasmic reticulum	catalytic activity;nucleotide binding	Pf00343	19309	19; CHR_MG4249_PATCH	ENSMUSG00000032648.14; ENSMUSG00000106877.3	Insulin signaling pathway; Metabolic pathways; Insulin resistance; Starch and sucrose metabolism; Glucagon signaling pathway	Glycogen breakdown (glycogenolysis)	Glycogen Metabolism	10	6	41667.1	43260.8	44152.3	43573.1	41938.7	44693.3	41312.6	40964.1	38980.6	40992	39336.7	42676.2	38959.5	41279.2	40035.6	15.3466	15.4008	15.4302	15.4112	15.356	15.4478	15.3343
High	Master Protein	Epb4.1l3; Epb41l3	Q9WV92	Band 4.1-like protein 3 [OS=Mus musculus]	0	259.091	34	27	371	3	929	103.3	5.31	1225.03	27	cell death;cell organization and biogenesis;regulation of biological process	cytoplasm;cytoskeleton;membrane	protein binding;structural molecule activity	Pf00373, Pf04382, Pf05902, Pf08736, Pf09379, Pf09380	13823	17	ENSMUSG00000024044.16	Tight junction	Neurexins and neuroligins	Splicing factor NOVA regulated synaptic proteins	5	24	44784.6	44632.5	43869.6	45656.1	44818.7	42395.7	44371.7	44921.7	43446.3	43625.4	44565.3	44548.9	44329.6	44194.9	44597.7	15.4507	15.4458	15.4209	15.4785	15.4518	15.3716	15.4374
High	Master Protein	Dnm1	P39053	Dynamin-1 [OS=Mus musculus]	0	255.324	33	22	307	1	867	97.7	7.74	1102.66	22	cell communication;cell organization and biogenesis;metabolic process;regulation of biological process;response to stimulus;transport	cytoplasm;cytoskeleton;Golgi;membrane	catalytic activity;nucleotide binding;protein binding;RNA binding	Pf00169, Pf00350, Pf01031, Pf02212	13429	2	ENSMUSG00000026825.17	Endocytosis; Phospholipase D signaling pathway; Endocrine and other factor-regulated calcium reabsorption; Synaptic vesicle cycle; Bacterial invasion of epithelial cells	Toll Like Receptor 4 (TLR4) Cascade; Formation of annular gap junctions; Recycling pathway of L1; MHC class II antigen presentation	One carbon metabolism and related pathways; Primary Focal Segmental Glomerulosclerosis FSGS; IL-3 Signaling Pathway; EGFR1 Signaling Pathway	25	21	46682.9	47168.8	47420.6	47138.4	47233.5	43827.2	46763.4	46834.8	44909.4	46178	46087.2	45302	44291.4	45439.2	44950.9	15.5106	15.5255	15.5332	15.5246	15.5275	15.4195	15.5131
High	Master Protein	Aars	Q8BGQ7	Alanine--tRNA ligase, cytoplasmic [OS=Mus musculus]	0	252.321	34	24	148	24	968	106.8	5.67	730.65	24	metabolic process;regulation of biological process	cytoplasm;cytosol;membrane;mitochondrion	catalytic activity;metal ion binding;nucleotide binding;protein binding;RNA binding	Pf01411, Pf02272, Pf07973	234734	8	ENSMUSG00000031960.14	Aminoacyl-tRNA biosynthesis			1	0	9400.7	9442.8	9761.9	10292.5	9939.8	9791.5	10064.9	9705.6	9705.9	9655.2	9736.2	9508.9	9539.6	9476.8	9729.8	13.1986	13.205	13.2529	13.3293	13.279	13.2573	13.297
High	Master Protein	Pfkm	P47857	ATP-dependent 6-phosphofructokinase, muscle type [OS=Mus musculus]	0	251.086	39	19	470	17	780	85.2	8	2325.4	19	cell organization and biogenesis;cellular homeostasis;metabolic process;regulation of biological process	cytoplasm;cytosol;membrane;nucleus	catalytic activity;metal ion binding;nucleotide binding;protein binding	Pf00365	18642	15	ENSMUSG00000033065.13	RNA degradation; Metabolic pathways; Biosynthesis of amino acids; Glycolysis / Gluconeogenesis; Pentose phosphate pathway; AMPK signaling pathway; Carbon metabolism; Fructose and mannose metabolism; Galactose metabolism; Central carbon metabolism in cancer	Glycolysis	Glycolysis and Gluconeogenesis; Insulin Signaling	16	2	32308.9	32495.1	32633.8	32849.5	32380.1	31276.3	29254.3	32141.3	31093.5	31996.2	32080.8	32849.9	30512.7	32802.4	31364.8	14.9796	14.9879	14.9941	15.0036	14.9828	14.9328	14.8364
High	Master Protein	Hspd1	P63038-1	60 kDa heat shock protein, mitochondrial [OS=Mus musculus]	0	249.272	40	18	390	18	573	60.9	6.18	1865.86	18	cell organization and biogenesis;cell proliferation;metabolic process;regulation of biological process;response to stimulus;transport	cell surface;cytoplasm;cytosol;endoplasmic reticulum;endosome;Golgi;membrane;mitochondrion;organelle lumen	catalytic activity;nucleotide binding;protein binding;RNA binding	Pf00118	15510	1	ENSMUSG00000025980.14	RNA degradation; Tuberculosis; Legionellosis; Type I diabetes mellitus		SIDS Susceptibility Pathways	5	0	39175.8	40433.5	40762.6	42082.4	41145.1	45035.5	38860.7	41508.1	40801.8	42786.9	43599.7	43470.3	39518.5	42002.8	44611.9	15.2577	15.3033	15.315	15.3609	15.3284	15.4588	15.246
High	Master Protein	Tubb4b	P68372	Tubulin beta-4B chain [OS=Mus musculus]	0	247.847	50	15	2270	1	445	49.8	4.89	10051.3	15	cell organization and biogenesis	cytoplasm;cytoskeleton;nucleus	catalytic activity;nucleotide binding;RNA binding;structural molecule activity	Pf00091, Pf03953, Pf10644	227613	2	ENSMUSG00000036752.4	Phagosome; Gap junction	Anchoring of the basal body to the plasma membrane; Intraflagellar transport; Hedgehog 'on' state; AURKA Activation by TPX2; Loss of Nlp from mitotic centrosomes; Recruitment of mitotic centrosome proteins and complexes; Hedgehog 'off' state; Regulation of PLK1 Activity at G2/M Transition; Neutrophil degranulation; Recruitment of NuMA to mitotic centrosomes		26	3	14376.2	16778.2	15217.8	14389.7	14247.9	19988.3	18026.6	13465.3	13615.8	16813.2	13546.1	13239.2	13227.1	13722.7	13875.3	13.8114	14.0343	13.8935	13.8127	13.7985	14.2869	14.1378
High	Master Protein	Tuba4a	P68368	Tubulin alpha-4A chain [OS=Mus musculus]	0	247.605	38	14	1334	4	448	49.9	5.06	6745.12	14	cell organization and biogenesis	cytoplasm;cytoskeleton	catalytic activity;nucleotide binding;protein binding;structural molecule activity	Pf00091, Pf03953	22145	1	ENSMUSG00000026202.13	Phagosome; Gap junction; Apoptosis	Anchoring of the basal body to the plasma membrane; Intraflagellar transport; Hedgehog 'on' state; AURKA Activation by TPX2; Loss of Nlp from mitotic centrosomes; Recruitment of mitotic centrosome proteins and complexes; Hedgehog 'off' state; Regulation of PLK1 Activity at G2/M Transition; Platelet degranulation ; Recruitment of NuMA to mitotic centrosomes		28	0	21745.5	20312.5	19518.6	21593.1	20814.5	19332.4	16681.5	20542.8	20915.7	20779.7	21411.8	21295.9	21328.8	20186.2	20566.3	14.4084	14.3101	14.2526	14.3983	14.3453	14.2387	14.026
High	Master Protein	Dst	Q91ZU6	dystonin [OS=Mus musculus]	0	246.626	6	40	73	36	7393	833.7	5.31	242.25	40	cell organization and biogenesis;cellular component movement;regulation of biological process;transport	cytoplasm;cytoskeleton;endoplasmic reticulum;membrane;nucleus	metal ion binding;protein binding	Pf00036, Pf00307, Pf00435, Pf00681, Pf02187, Pf02463, Pf06008, Pf11971, Pf12128, Pf13499, Pf13514, Pf13833	13518	1	ENSMUSG00000026131.18		Type I hemidesmosome assembly; Assembly of collagen fibrils and other multimeric structures	Alpha6-Beta4 Integrin Signaling Pathway	7	4	6690.4	6635.7	6810.2	7117.8	6766	6728.8	7362.7	6949.3	6946.2	6764.4	6869.3	6869.9	6901.6	6897.3	6929.3	12.7079	12.696	12.7335	12.7972	12.7241	12.7161	12.846
High	Master Protein	Gpd2	Q64521	Glycerol-3-phosphate dehydrogenase, mitochondrial [OS=Mus musculus]	0	245.665	42	24	153	24	727	80.9	6.61	591.98	24	metabolic process	membrane;mitochondrion	catalytic activity;metal ion binding	Pf00890, Pf01266, Pf03486, Pf07992, Pf12831, Pf13499	14571	2	ENSMUSG00000026827.12	Glycerophospholipid metabolism	Triglyceride catabolism; Synthesis of PA	Fatty Acid Beta Oxidation	9	0	18883.9	19789.5	20070.4	18253.6	19466	18063	19188.3	19620.3	19200.9	20200.3	19997.5	20881.2	18845.6	20328.6	20114.7	14.2049	14.2724	14.2928	14.1559	14.2487	14.1407	14.2279
High	Master Protein	Eef2	P58252	Elongation factor 2 [OS=Mus musculus]	0	245.076	35	22	233	21	858	95.3	6.83	870.52	22	cell differentiation;cell proliferation;metabolic process;regulation of biological process;response to stimulus	cytoplasm;cytosol;membrane;nucleus;ribosome	catalytic activity;nucleotide binding;protein binding;RNA binding	Pf00009, Pf00679, Pf03144, Pf03764, Pf14492	13629	10	ENSMUSG00000034994.10	Oxytocin signaling pathway; AMPK signaling pathway	Peptide chain elongation; Neutrophil degranulation; Protein methylation; Synthesis of diphthamide-EEF2	Translation Factors	14	1	22922.7	23201.1	24056.4	23264.8	23165.6	24377.7	22674	24104.8	23113.3	23452.7	24243.6	24521.7	22144.1	24628.6	23878.8	14.4845	14.5019	14.5541	14.5059	14.4997	14.5733	14.4688
High	Master Protein	Myh9	Q8VDD5	Myosin-9 [OS=Mus musculus]	0	244.467	19	32	114	20	1960	226.2	5.66	495.95	32	cell differentiation;cell organization and biogenesis;cellular component movement;metabolic process;regulation of biological process;transport	cytoplasm;cytoskeleton;cytosol;extracellular;membrane;nucleus	catalytic activity;motor activity;nucleotide binding;protein binding;RNA binding;transporter activity	Pf00063, Pf01442, Pf01496, Pf01576, Pf01765, Pf02463, Pf02736, Pf03962, Pf04111, Pf04156, Pf05667, Pf05911, Pf06160, Pf06637, Pf07111, Pf07888, Pf08317, Pf09726, Pf09731, Pf10498, Pf11559, Pf11917, Pf12128, Pf13094, Pf13166	17886	15	ENSMUSG00000022443.16	Regulation of actin cytoskeleton; Tight junction	RHO GTPases activate PAKs	Primary Focal Segmental Glomerulosclerosis FSGS	7	2	6022.8	6312.5	6300.3	6553.8	6251.9	6339.3	6560.3	6301.6	6084.4	6249.6	6435.2	6470.1	6473	6575.3	6349.5	12.5562	12.624	12.6212	12.6781	12.6101	12.6301	12.6795
High	Master Protein	Actb	P60710	Actin, cytoplasmic 1 [OS=Mus musculus]	0	242.648	36	12	954	5	375	41.7	5.48	4880.48	12	cell organization and biogenesis;response to stimulus	cytoplasm;cytoskeleton;cytosol;membrane;nucleus	DNA binding;nucleotide binding;protein binding	Pf00022	11461	5	ENSMUSG00000029580.14	Oxytocin signaling pathway; Leukocyte transendothelial migration; Hypertrophic cardiomyopathy (HCM); Regulation of actin cytoskeleton; Arrhythmogenic right ventricular cardiomyopathy (ARVC); Focal adhesion; Hippo signaling pathway; Platelet activation; Dilated cardiomyopathy; Adherens junction; Phagosome; Proteoglycans in cancer; Salmonella infection; Thyroid hormone signaling pathway; Rap1 signa…	Interaction between L1 and Ankyrins; DNA Damage Recognition in GG-NER; VEGFA-VEGFR2 Pathway; Adherens junctions interactions; UCH proteinases; Regulation of actin dynamics for phagocytic cup formation; B-WICH complex positively regulates rRNA expression; RHO GTPases activate IQGAPs; Formation of annular gap junctions; RHO GTPases Activate Formins; Recycling pathway of L1; RHO GTPases Activate WAS…	Myometrial Relaxation and Contraction Pathways; Regulation of Actin Cytoskeleton; Focal Adhesion	68	8	87641.3	91890.6	97018.2	96725.2	102127	92536.2	73907.6	99135.5	98400.9	101307	96852.5	97887	86066.7	99408.3	98987.2	16.4193	16.4876	16.566	16.5616	16.64	16.4977	16.1734
High	Master Protein	Tubb4a	Q9D6F9	Tubulin beta-4A chain [OS=Mus musculus]	0	241.769	51	15	1545	4	444	49.6	4.88	6067.61	15	cell organization and biogenesis;regulation of biological process	cytoplasm;cytoskeleton;nucleus	catalytic activity;metal ion binding;nucleotide binding;structural molecule activity	Pf00091, Pf03953, Pf10644	22153	17	ENSMUSG00000062591.5	Phagosome; Gap junction	Anchoring of the basal body to the plasma membrane; Intraflagellar transport; Hedgehog 'on' state; AURKA Activation by TPX2; Loss of Nlp from mitotic centrosomes; Recruitment of mitotic centrosome proteins and complexes; Hedgehog 'off' state; Regulation of PLK1 Activity at G2/M Transition; Recruitment of NuMA to mitotic centrosomes	Exercise-induced Circadian Regulation	24	0	31067.4	30108.8	30186.3	27356.4	30097.6	26959	32046.7	30941.5	33195.7	31557.7	30177.7	31315.1	32010.8	31539	29851	14.9231	14.8779	14.8816	14.7396	14.8774	14.7185	14.9679
High	Master Protein	Tubb2b	Q9CWF2	Tubulin beta-2B chain [OS=Mus musculus]	0	239.194	50	15	2121	1	445	49.9	4.89	9526.63	15	cell organization and biogenesis;cellular component movement;regulation of biological process	cytoplasm;cytoskeleton;nucleus	catalytic activity;nucleotide binding;protein binding;structural molecule activity	Pf00091, Pf03953, Pf10644	73710	13	ENSMUSG00000045136.5	Phagosome; Gap junction	Intraflagellar transport; Hedgehog 'on' state; Hedgehog 'off' state		9	0	3551.4	3231.7	3386.3	3187.6	3321	3084.4	2601.5	3331.9	3686.8	3441.3	3469.4	3469	3477.3	3245	3193.9	11.7942	11.6581	11.7255	11.6383	11.6974	11.5908	11.3451
High	Master Protein	Ndufs1	Q91VD9	NADH-ubiquinone oxidoreductase 75 kDa subunit, mitochondrial [OS=Mus musculus]	0	239.158	38	23	236	23	727	79.7	5.72	913.56	23	cell organization and biogenesis;metabolic process;transport	membrane;mitochondrion	catalytic activity;metal ion binding	Pf00111, Pf00384, Pf09326, Pf10588, Pf13510	227197	1	ENSMUSG00000025968.16	Metabolic pathways; Huntington's disease; Non-alcoholic fatty liver disease (NAFLD); Oxidative phosphorylation; Parkinson's disease; Alzheimer's disease	Complex I biogenesis	Oxidative phosphorylation; Electron Transport Chain	13	0	26753.5	28108	28487.5	30788.8	28382	28461.9	26505.4	28867.3	26529.3	28343.1	28108.6	28631.2	25746.9	27883.8	28831.5	14.7074	14.7787	14.798	14.9101	14.7927	14.7967	14.694
High	Master Protein	Tubb2a	Q7TMM9	Tubulin beta-2A chain [OS=Mus musculus]	0	238.068	50	15	2099	2	445	49.9	4.89	9347.45	15	cell organization and biogenesis	cytoplasm;cytoskeleton;nucleus	catalytic activity;nucleotide binding;structural molecule activity	Pf00091, Pf03953, Pf10644	22151	13	ENSMUSG00000058672.6	Phagosome; Gap junction	Intraflagellar transport; Hedgehog 'on' state; Hedgehog 'off' state		9	2	45837.8	43933.3	44291	45069.3	42643.7	46960.1	35258.5	44362	45056	43445.1	42258.5	43094.2	43062.6	40309.5	42662.5	15.4843	15.423	15.4347	15.4599	15.38	15.5191	15.1057
High	Master Protein	Uba1	Q02053	Ubiquitin-like modifier-activating enzyme 1 [OS=Mus musculus]	0	236.826	31	22	212	22	1058	117.7	5.66	1022.06	22	metabolic process;response to stimulus	cytoplasm;cytosol;membrane;mitochondrion;nucleus	catalytic activity;nucleotide binding;protein binding;RNA binding	Pf00899, Pf02134, Pf09358, Pf10585	22201	X	ENSMUSG00000001924.15	Ubiquitin mediated proteolysis; Parkinson's disease	Antigen processing: Ubiquitination & Proteasome degradation; Synthesis of active ubiquitin: roles of E1 and E2 enzymes	Parkinsons Disease Pathway; Proteasome Degradation	12	0	17523.5	17672.8	18065.1	18923.2	18399.5	17608.1	17401.7	18428.2	17829.1	17929.4	18481.7	17985	17624.2	17575.5	17232.4	14.097	14.1092	14.1409	14.2079	14.1674	14.104	14.0869
High	Master Protein	Tubb5	P99024	tubulin beta-5 chain [OS=Mus musculus]	0	236.742	54	16	1756	3	444	49.6	4.89	7824.61	16	cell organization and biogenesis	cytoplasm;cytoskeleton;cytosol;membrane;nucleus	catalytic activity;nucleotide binding;protein binding;structural molecule activity	Pf00091, Pf03953, Pf10644	22154	17	ENSMUSG00000001525.10	Phagosome; Gap junction	Anchoring of the basal body to the plasma membrane; AURKA Activation by TPX2; Loss of Nlp from mitotic centrosomes; Recruitment of mitotic centrosome proteins and complexes; Regulation of PLK1 Activity at G2/M Transition; Neutrophil degranulation; Recruitment of NuMA to mitotic centrosomes		21	16	159963	157084	160577	158016	160004	144977	149796	162194	167028	159423	154867	159995	157659	156164	159907	17.2874	17.2612	17.2929	17.2697	17.2877	17.1455	17.1926
High	Master Protein	Immt	Q8CAQ8-1	MICOS complex subunit Mic60 [OS=Mus musculus]	0	234.152	39	27	200	27	757	83.8	6.61	691.03	27	cell organization and biogenesis;cellular homeostasis	membrane;mitochondrion	protein binding;RNA binding	Pf09731	76614	6	ENSMUSG00000052337.15				0	0	28351	29772.1	29588.5	31908.8	30092.5	28887	29681.1	29430.6	28752.4	30400.6	30983.4	31324.2	29391.4	30738.3	31113.4	14.7911	14.8617	14.8527	14.9617	14.8771	14.8181	14.8573
High	Master Protein	Tln2	Q71LX4	Talin-2 [OS=Mus musculus]	0	232.826	15	26	61	22	2375	253.5	5.8	215.86	26	cell organization and biogenesis	cytoplasm;cytoskeleton;membrane	protein binding;structural molecule activity	Pf00373, Pf01608, Pf02174, Pf08913, Pf09141, Pf09379	70549	9		Focal adhesion; Platelet activation; HTLV-I infection; Rap1 signaling pathway			4	4	7794.6	7757.5	8153.3	8307.9	8201.7	8123	8497.1	8128.1	7664	7636.3	7684	7722.9	7758.1	7911.8	7899.1	12.9283	12.9214	12.9932	13.0203	13.0017	12.9878	13.0528
High	Master Protein	Kif5b	Q61768	Kinesin-1 heavy chain [OS=Mus musculus]	0	231.575	35	28	149	19	963	109.5	6.44	657.29	28	cell differentiation;cell organization and biogenesis;cellular component movement;metabolic process;regulation of biological process;transport	cytoplasm;cytoskeleton;cytosol;membrane	catalytic activity;motor activity;nucleotide binding;protein binding	Pf00225, Pf01576, Pf02463, Pf03999, Pf04111, Pf04156, Pf05483, Pf05557, Pf05622, Pf06160, Pf07111, Pf07888, Pf10174, Pf12128, Pf13514, Pf14915	16573	18	ENSMUSG00000006740.13	Endocytosis; Dopaminergic synapse		Insulin Signaling	3	9	13755.9	13631.7	13654.7	13486.7	13489	13535.7	14639.4	13376.6	13570.4	13823.7	13861.6	13758.6	13694.6	13879.2	13542	13.7478	13.7347	13.7371	13.7192	13.7195	13.7245	13.8376
High	Master Protein	Glud1	P26443	Glutamate dehydrogenase 1, mitochondrial [OS=Mus musculus]	0	229.774	36	18	341	18	558	61.3	8	1405.77	18	metabolic process;regulation of biological process;response to stimulus	cytoplasm;membrane;mitochondrion;organelle lumen	catalytic activity;nucleotide binding;protein binding	Pf00208, Pf02812	14661	14	ENSMUSG00000021794.15	Metabolic pathways; Nitrogen metabolism; Proximal tubule bicarbonate reclamation; Carbon metabolism; D-Glutamine and D-glutamate metabolism; Alanine, aspartate and glutamate metabolism; Arginine biosynthesis	Transcriptional activation of mitochondrial biogenesis; Amino acid synthesis and interconversion (transamination)		13	0	50037.7	51499.6	52673.8	40066.7	52523.6	43003.2	48911.7	51198.4	50287.4	52181.1	54964.1	55253.9	48786.4	52303.7	53761.1	15.6107	15.6523	15.6848	15.2901	15.6807	15.3922	15.5779
High	Master Protein	Hspa12a	Q8K0U4	Heat shock 70 kDa protein 12A [OS=Mus musculus]	0	228.087	32	16	171	14	675	74.8	6.77	713.69	16			nucleotide binding	Pf00012	73442	19	ENSMUSG00000025092.6				0	2	22530.3	22758.8	22387.2	23344.4	23396.9	21880.8	23351.9	22975.3	22999.1	23669.1	23533.1	23142.2	23030.1	23567.9	23132.4	14.4596	14.4741	14.4504	14.5108	14.514	14.4174	14.5113
High	Master Protein	Pfkp	Q9WUA3-1	ATP-dependent 6-phosphofructokinase, platelet type [OS=Mus musculus]	0	226.369	32	17	321	13	784	85.4	7.11	1555.57	17	cell organization and biogenesis;metabolic process	cytoplasm;cytosol;membrane;nucleus	catalytic activity;metal ion binding;nucleotide binding;protein binding	Pf00365	56421	13	ENSMUSG00000021196.13	RNA degradation; Metabolic pathways; Biosynthesis of amino acids; Glycolysis / Gluconeogenesis; Thyroid hormone signaling pathway; Pentose phosphate pathway; AMPK signaling pathway; Carbon metabolism; Fructose and mannose metabolism; Galactose metabolism; Central carbon metabolism in cancer	Glycolysis	Glycolysis and Gluconeogenesis	16	2	20344.4	20725	20417	20308.5	20515.6	19476.2	19214.2	20063.1	19968.6	20049.1	19864.6	19950.3	19576.1	20419.6	19783.5	14.3123	14.3391	14.3175	14.3098	14.3244	14.2494	14.2299
High	Master Protein	Dctn1	O08788-1	Dynactin subunit 1 [OS=Mus musculus]	0	225.373	25	25	118	25	1281	141.6	5.9	486.24	25	cell division;cell organization and biogenesis;cellular component movement;regulation of biological process;transport	chromosome;cytoplasm;cytoskeleton;cytosol;membrane;nucleus	catalytic activity;motor activity;protein binding	Pf01302, Pf05622, Pf05667, Pf06160, Pf12128, Pf12455, Pf13166, Pf15035	13191	6	ENSMUSG00000031865.16	Huntington's disease; Vasopressin-regulated water reabsorption	Anchoring of the basal body to the plasma membrane; AURKA Activation by TPX2; Loss of Nlp from mitotic centrosomes; Recruitment of mitotic centrosome proteins and complexes; COPI-mediated anterograde transport; Regulation of PLK1 Activity at G2/M Transition; Recruitment of NuMA to mitotic centrosomes; HSP90 chaperone cycle for steroid hormone receptors (SHR); COPI-independent Golgi-to-ER retrogra…		35	0	14064	13683.3	13711.1	13713.8	13586.1	13151.1	13501.1	13435.4	13453.3	13515.1	13726.4	13301.2	13736.5	13430.2	13316	13.7797	13.7401	13.7431	13.7433	13.7298	13.6829	13.7208
High	Master Protein	Tln1	P26039	Talin-1 [OS=Mus musculus]	0	222.747	15	25	83	22	2541	269.7	6.18	266.22	25	cell organization and biogenesis;regulation of biological process;response to stimulus	cell surface;cytoplasm;cytoskeleton;membrane	protein binding;structural molecule activity	Pf00373, Pf01608, Pf02174, Pf08913, Pf09141, Pf09379	21894	4	ENSMUSG00000028465.16	Focal adhesion; Platelet activation; HTLV-I infection; Rap1 signaling pathway	p130Cas linkage to MAPK signaling for integrins; GRB2:SOS provides linkage to MAPK signaling for Integrins ; SEMA3A-Plexin repulsion signaling by inhibiting Integrin adhesion; Platelet degranulation ; Smooth Muscle Contraction	Primary Focal Segmental Glomerulosclerosis FSGS; Integrin-mediated Cell Adhesion; Focal Adhesion	23	0	7047.7	7256	7312.8	7458.2	7576.1	7313.1	8207.4	7437	7353.8	7648.4	7136.1	7509.1	7617.7	7536.6	7628.7	12.7829	12.825	12.8362	12.8646	12.8872	12.8363	13.0027
High	Master Protein	Epb4.1l3; Epb41l3	Q9WV92-8	Isoform 8 of Band 4.1-like protein 3 [OS=Mus musculus]	0	222.415	27	25	277	1	1052	116.7	5.22	918.96	25	cell death;cell organization and biogenesis;regulation of biological process	cytoplasm;cytoskeleton;membrane	protein binding;structural molecule activity	Pf00373, Pf04382, Pf05902, Pf08736, Pf09379, Pf09380	13823	17				Splicing factor NOVA regulated synaptic proteins	1	0	1743.7	1671.4	1660.1	1737.1	1675.2	1568	1708	1718.4	1610.9	1618.2	1658.3	1642.9	1643.2	1657.3	1673.4	10.7679	10.7068	10.6971	10.7625	10.7101	10.6147	10.7381
High	Master Protein	Gdi1	P50396	Rab GDP dissociation inhibitor alpha [OS=Mus musculus]	0	220.761	40	15	231	12	447	50.5	5.08	942.44	15	metabolic process;regulation of biological process;response to stimulus;transport	cytoplasm;Golgi	catalytic activity;enzyme regulator activity;protein binding	Pf00996	14567	X	ENSMUSG00000015291.10		RAB GEFs exchange GTP for GDP on RABs; Rho GTPase cycle		7	3	24588.2	25544.9	26334.9	25613.6	26836.6	25815.9	27674.3	26738.3	26064.2	25818.3	25707.2	25385.5	23980.9	25519.4	25627.4	14.5857	14.6407	14.6847	14.6446	14.7119	14.656	14.7563
High	Master Protein	Hspa4	Q61316	Heat shock 70 kDa protein 4 [OS=Mus musculus]	0	220.007	34	24	137	24	841	94.1	5.24	531.5	24	cell organization and biogenesis;regulation of biological process;response to stimulus;transport	cytoplasm;cytosol;nucleus	nucleotide binding;protein binding	Pf00012, Pf06723	15525	11					0	0	16627.9	16723.7	16357.9	16826.8	16339	16763.1	18083.9	16313.1	16326.6	16452.5	16865.1	16807.4	16461.3	16906.7	16682.7	14.0213	14.0296	13.9977	14.0385	13.996	14.033	14.1424
High	Master Protein	Dmxl2	Q8BPN8-1	DmX-like protein 2 [OS=Mus musculus]	0	215.363	13	28	93	28	3032	338	6.42	347.07	28	cell organization and biogenesis;cellular homeostasis	membrane	protein binding	Pf00400, Pf12234	235380	9	ENSMUSG00000041268.17				0	0	9492.6	10016	10128.9	10023.2	10229.4	9325.5	10135.7	9939.7	9065	9608.2	9768	9614.2	9538.8	9380.9	9497.1	13.2126	13.29	13.3062	13.2911	13.3204	13.187	13.3072
High	Master Protein	Cnp	P16330	2',3'-cyclic-nucleotide 3'-phosphodiesterase [OS=Mus musculus]	0	215.178	30	14	1280	14	420	47.1	8.97	4825.62	14	cell differentiation;cell organization and biogenesis;metabolic process;response to stimulus	cytoplasm;membrane	catalytic activity;nucleotide binding;RNA binding	Pf05881, Pf06414, Pf13207, Pf13238, Pf13401, Pf13671	12799	11	ENSMUSG00000006782.16				0	0	172207	148301	142104	140606	132394	122264	138030	140433	157554	144547	148156	143293	156765	146758	132625	17.3938	17.1782	17.1166	17.1013	17.0145	16.8996	17.0746
High	Master Protein	Ncdn	Q9Z0E0-1	Neurochondrin [OS=Mus musculus]	0	214.581	35	20	280	20	729	78.8	5.54	1196.29	20	cell organization and biogenesis;regulation of biological process	cytoplasm;cytosol;membrane;nucleus	protein binding	Pf05536	26562	4	ENSMUSG00000028833.13			Splicing factor NOVA regulated synaptic proteins	1	0	18313.2	18342.9	18532.6	20469.2	18811.3	18194.3	18711.1	19175.1	18459	18109.1	18821	18711.3	18070.3	18234.3	18055	14.1606	14.1629	14.1778	14.3212	14.1993	14.1512	14.1916
High	Master Protein	Alb	P07724	Serum albumin [OS=Mus musculus]	0	212.767	45	27	312	27	608	68.6	6.07	1078.42	27	cell communication;regulation of biological process;response to stimulus;transport	cytoplasm;endoplasmic reticulum;extracellular;Golgi;nucleus	DNA binding;metal ion binding;protein binding	Pf00273	11657	5	ENSMUSG00000029368.10	Thyroid hormone synthesis	Regulation of Insulin-like Growth Factor (IGF) transport and uptake by Insulin-like Growth Factor Binding Proteins (IGFBPs); Post-translational protein phosphorylation; Recycling of bile acids and salts; Platelet degranulation ; Transport of organic anions; HDL remodeling; Scavenging of heme from plasma		24	0	44157.9	42308.2	53763.2	45408.1	42136	83653.5	57669.6	37892.9	57819.2	46530.1	39419.9	30472	51798.5	53026	36527.1	15.4304	15.3686	15.7143	15.4707	15.3628	16.3521	15.8155
High	Master Protein	Amph	Q7TQF7	amphiphysin [OS=Mus musculus]	0	212.698	42	16	190	15	686	75	4.63	872.96	16	response to stimulus;transport	cytoplasm;cytoskeleton;membrane	protein binding	Pf00018, Pf03114, Pf14604	218038	13	ENSMUSG00000021314.11	Endocytosis; Fc gamma R-mediated phagocytosis	Clathrin-mediated endocytosis		5	1	14521.4	14520.1	14705.5	15003.6	14621.5	16583.5	14954.8	15092.4	14241.5	14397	14939.4	14601.1	13493	13971	14425.5	13.8259	13.8258	13.8441	13.873	13.8358	14.0175	13.8683
High	Master Protein	Pygb	Q8CI94	Glycogen phosphorylase, brain form [OS=Mus musculus]	0	212.66	32	23	367	17	843	96.7	6.73	1508.84	23	metabolic process	cytoplasm;membrane	catalytic activity;protein binding	Pf00343	110078	2	ENSMUSG00000033059.7	Insulin signaling pathway; Metabolic pathways; Insulin resistance; Starch and sucrose metabolism; Glucagon signaling pathway	Neutrophil degranulation	Glycogen Metabolism	9	0	26984.8	28778.7	28882.5	29294.4	29097.3	27472.1	28851.5	28504.1	27737.3	28394	28587.1	29063.1	28213.4	28943	28176.5	14.7199	14.8127	14.8179	14.8383	14.8286	14.7457	14.8164
High	Master Protein	Pcx	Q05920	pyruvate carboxylase, mitochondrial [OS=Mus musculus]	0	211.882	24	25	133	25	1178	129.6	6.71	524.77	25	metabolic process;regulation of biological process	cytoplasm;membrane;mitochondrion;organelle lumen	catalytic activity;metal ion binding;nucleotide binding;protein binding	Pf00289, Pf00364, Pf00682, Pf02222, Pf02436, Pf02785, Pf02786, Pf07478, Pf08443, Pf13533, Pf13535, Pf15632	18563	19				Glycolysis and Gluconeogenesis; Alanine and aspartate metabolism; Fatty Acid Biosynthesis; TCA Cycle	4	0	13888.4	14521	14522.5	14681.7	14822	14240.1	14953.3	14968.5	14311.9	15090.6	14735.3	15372.4	14069.2	14856.2	15120.1	13.7616	13.8259	13.826	13.8417	13.8555	13.7977	13.8682
High	Master Protein	Myh14	Q6URW6-1	myosin-14 [OS=Mus musculus]	0	209.982	17	30	94	25	2000	228.4	5.55	361.79	30	cell organization and biogenesis;cellular component movement;regulation of biological process;response to stimulus	cytoplasm;membrane	catalytic activity;motor activity;nucleotide binding;protein binding	Pf00063, Pf01576, Pf09726	71960	7	ENSMUSG00000030739.18	Regulation of actin cytoskeleton; Tight junction	RHO GTPases activate PAKs		6	0	8802.6	9199.6	9069.2	8909.4	9272.5	8702.6	9901.9	9074.7	8947.6	8921.2	8643	9057.9	9272.9	9732.2	8943	13.1037	13.1674	13.1468	13.1211	13.1787	13.0872	13.2735
High	Master Protein	Anxa5	P48036	annexin A5 [OS=Mus musculus]	0	205.887	71	20	317	19	319	35.7	4.96	1153.84	20	cell organization and biogenesis;coagulation;regulation of biological process;response to stimulus	cytoplasm;cytosol;endoplasmic reticulum;membrane;nucleus	catalytic activity;metal ion binding;protein binding;transporter activity	Pf00191	11747	3	ENSMUSG00000027712.13		Platelet degranulation	Prostaglandin Synthesis and Regulation	5	0	48607.1	46100.7	44230.5	34790.3	44617.9	40760.5	41643	42455.7	51869.4	48142.2	46441.9	48109	48869.7	50554	46541.3	15.5689	15.4925	15.4328	15.0864	15.4453	15.3149	15.3458
High	Master Protein	Nfasc	Q810U3	Neurofascin [OS=Mus musculus]	0	205.22	23	25	143	25	1240	137.9	6.19	473.85	25	cell organization and biogenesis;cellular component movement	membrane	protein binding	Pf00041, Pf00047, Pf07679, Pf07686, Pf13882, Pf13895, Pf13927	269116	1	ENSMUSG00000026442.14	Cell adhesion molecules (CAMs)	Neutrophil degranulation; Neurofascin interactions		8	0	23617.4	23855.5	23496.3	24304.8	23377.9	22763.3	23391.6	23410.4	22343.1	23138.8	23626.5	23631.7	22766.8	23112.1	23256.5	14.5276	14.542	14.5201	14.569	14.5129	14.4744	14.5137
High	Master Protein	Atp2b1	G5E829	Plasma membrane calcium-transporting ATPase 1 [OS=Mus musculus]	0	202.629	22	24	118	12	1220	134.7	5.91	399.68	24	cell communication;cellular homeostasis;response to stimulus;transport	membrane;nucleus	catalytic activity;metal ion binding;nucleotide binding;protein binding;transporter activity	Pf00122, Pf00689, Pf00690, Pf00702, Pf08282, Pf12424, Pf12710, Pf13246	67972	10	ENSMUSG00000019943.10	Pancreatic secretion; Mineral absorption; Endocrine and other factor-regulated calcium reabsorption; cGMP-PKG signaling pathway; Calcium signaling pathway; Salivary secretion; cAMP signaling pathway; Adrenergic signaling in cardiomyocytes	Ion transport by P-type ATPases; Ion homeostasis; Reduction of cytosolic Ca++ levels	Splicing factor NOVA regulated synaptic proteins; Calcium Regulation in the Cardiac Cell	20	3	9434	10052.2	10198.8	10136.1	10107.5	9411.4	9708.7	10311.3	9648.8	9875.1	10200.9	10140.5	9107	9565.8	9922.2	13.2037	13.2952	13.3161	13.3072	13.3031	13.2002	13.2451
High	Master Protein	Aldoa	P05064	fructose-bisphosphate aldolase A [OS=Mus musculus]	0	201.974	35	13	311	11	364	39.3	8.09	1209.16	13	cell organization and biogenesis;cellular homeostasis;metabolic process;regulation of biological process	cytoplasm;cytoskeleton;cytosol;membrane;mitochondrion;nucleus	catalytic activity;protein binding;RNA binding	Pf00274	11674	7	ENSMUSG00000030695.14	Metabolic pathways; Biosynthesis of amino acids; Glycolysis / Gluconeogenesis; Pentose phosphate pathway; HIF-1 signaling pathway; Carbon metabolism; Fructose and mannose metabolism	Platelet degranulation ; Neutrophil degranulation; Gluconeogenesis; Glycolysis	Glycolysis and Gluconeogenesis	20	0	32778.9	32836.9	33594.7	34531.7	33860.9	35510.2	33966.1	33357.1	33107.2	32990.6	32066.4	32068.1	31645.5	32320.6	32343.6	15.0005	15.003	15.0359	15.0756	15.0473	15.1159	15.0518
High	Master Protein	Ank1	Q02357-6	Isoform 6 of Ankyrin-1 [OS=Mus musculus]	0	201.825	16	24	86	24	1907	209.4	6.74	378.85	24	cell organization and biogenesis;metabolic process;regulation of biological process;response to stimulus;transport	cytoplasm;cytoskeleton;endoplasmic reticulum;membrane;nucleus	protein binding	Pf00023, Pf00531, Pf00791, Pf12796, Pf13606, Pf13637, Pf13857	11733	8					0	0	8058.8	7815.3	8306.4	8399.3	8120.9	8075.3	8690.6	8013.2	7683.4	7982.7	7891	7883.3	7628.7	7854.7	7941	12.9763	12.9321	13.02	13.0361	12.9874	12.9793	13.0852
High	Master Protein	Ywhae	P62259	14-3-3 protein epsilon [OS=Mus musculus]	0	201.246	57	14	535	12	255	29.2	4.74	2224.5	14	cellular component movement;cellular homeostasis;metabolic process;regulation of biological process;response to stimulus;transport	cytoplasm;cytosol;membrane;mitochondrion;nucleus	catalytic activity;protein binding;RNA binding	Pf00244	22627	11	ENSMUSG00000020849.13	Epstein-Barr virus infection; Hippo signaling pathway; Oocyte meiosis; Neurotrophin signaling pathway; Cell cycle; PI3K-Akt signaling pathway; Viral carcinogenesis	Activation of BAD and translocation to mitochondria ; Loss of Nlp from mitotic centrosomes; Recruitment of NuMA to mitotic centrosomes; TP53 Regulates Metabolic Genes; Signaling by Hippo; Translocation of GLUT4 to the plasma membrane; Anchoring of the basal body to the plasma membrane; Regulation of HSF1-mediated heat shock response; AURKA Activation by TPX2; RHO GTPases activate PKNs; Recruitmen…	TNF-alpha NF-kB Signaling Pathway; Myometrial Relaxation and Contraction Pathways; Alpha6-Beta4 Integrin Signaling Pathway; Calcium Regulation in the Cardiac Cell	61	3	62907.2	62719.6	63102.8	63042.5	64589.9	71963	55932.4	65741.5	65388.1	66986.4	67772.6	66204.4	60053.1	65850.7	66263.7	15.9409	15.9366	15.9454	15.944	15.979	16.135	15.7714
High	Master Protein	Ywhaz	P63101	14-3-3 protein zeta/delta [OS=Mus musculus]	0	200.826	64	14	603	10	245	27.8	4.79	2732.15	14	cell organization and biogenesis;regulation of biological process;response to stimulus;transport	cytoplasm;cytosol;membrane;mitochondrion;nucleus	protein binding;RNA binding	Pf00244	22631	15	ENSMUSG00000022285.16	Epstein-Barr virus infection; Hippo signaling pathway; Hepatitis B; Oocyte meiosis; Cell cycle; PI3K-Akt signaling pathway; Viral carcinogenesis	Translocation of GLUT4 to the plasma membrane; Activation of BAD and translocation to mitochondria ; Deactivation of the beta-catenin transactivating complex; RHO GTPases activate PKNs; Rap1 signalling; KSRP (KHSRP) binds and destabilizes mRNA; GP1b-IX-V activation signalling; TP53 Regulates Metabolic Genes; Chk1/Chk2(Cds1) mediated inactivation of Cyclin B:Cdk1 complex; Interleukin-3, 5 and GM-C…	IL-5 Signaling Pathway; TNF-alpha NF-kB Signaling Pathway; IL-3 Signaling Pathway; Myometrial Relaxation and Contraction Pathways; Alpha6-Beta4 Integrin Signaling Pathway; Calcium Regulation in the Cardiac Cell	50	1	44188.7	40469.5	41521.6	43239.8	42381.1	44512.5	40145.1	42607.3	43768.5	44837.2	48880.4	44853.7	43824.8	44071.5	43556.4	15.4314	15.3045	15.3416	15.4001	15.3711	15.4419	15.2929
High	Master Protein	Calb2	Q08331	Calretinin [OS=Mus musculus]	0	198.937	62	15	429	15	271	31.4	5.02	1732.89	15	cellular homeostasis	cytoplasm;cytosol;nucleus	metal ion binding	Pf00036, Pf13405, Pf13499	12308	8	ENSMUSG00000003657.9				0	0	43476.2	38210	37803.2	40180.5	42750.1	51475.4	38819.6	37083.6	34146.7	37120.8	36029.9	34740.3	38727.1	37110.7	40319.5	15.4079	15.2217	15.2062	15.2942	15.3836	15.6516	15.2445
High	Master Protein	Aldh1l1	Q8R0Y6	Cytosolic 10-formyltetrahydrofolate dehydrogenase [OS=Mus musculus]	0	198.898	30	21	110	21	902	98.6	5.91	471.04	21	metabolic process	cytoplasm;cytosol;mitochondrion	catalytic activity;protein binding	Pf00171, Pf00550, Pf00551, Pf02911	107747	6	ENSMUSG00000030088.15	One carbon pool by folate	Metabolism of folate and pterines	One Carbon Metabolism	6	0	13163.7	14258.5	14038.3	13931.2	14171.9	13674.5	13880.3	14028.5	12620.7	14057.2	14120.5	14875.7	12834.2	14242.4	13905	13.6843	13.7995	13.7771	13.766	13.7907	13.7392	13.7608
High	Master Protein	Glul	P15105	Glutamine synthetase [OS=Mus musculus]	0	198.639	36	12	409	12	373	42.1	7.08	1881.96	12	cell communication;cell organization and biogenesis;cell proliferation;metabolic process;regulation of biological process;response to stimulus	cytoplasm;cytosol;endoplasmic reticulum;mitochondrion;nucleus	catalytic activity;metal ion binding;nucleotide binding;protein binding	Pf00120, Pf03951	14645	1	ENSMUSG00000026473.15	GABAergic synapse; Metabolic pathways; Nitrogen metabolism; Biosynthesis of amino acids; Glutamatergic synapse; Alanine, aspartate and glutamate metabolism; Arginine biosynthesis; Glyoxylate and dicarboxylate metabolism	Astrocytic Glutamate-Glutamine Uptake And Metabolism; Amino acid synthesis and interconversion (transamination)		15	0	58253.5	56917.2	57745.8	52789.8	57961.3	50155.1	55313.7	58629.6	53771.3	57756	60199.6	57567.1	50390.3	55227.4	56736.9	15.8301	15.7966	15.8174	15.688	15.8228	15.6141	15.7553
High	Master Protein	Abat	P61922	4-aminobutyrate aminotransferase, mitochondrial [OS=Mus musculus]	0	198.484	42	14	319	14	500	56.4	8.09	1560.53	14	metabolic process;regulation of biological process;response to stimulus	mitochondrion;organelle lumen	catalytic activity;metal ion binding;protein binding	Pf00202, Pf13481	268860	16	ENSMUSG00000057880.12	GABAergic synapse; Valine, leucine and isoleucine degradation; Metabolic pathways; Butanoate metabolism; beta-Alanine metabolism; Propanoate metabolism; Alanine, aspartate and glutamate metabolism	Degradation of GABA	Alanine and aspartate metabolism	13	0	25541.3	28552	29316.3	30337.6	29630	30712.2	28361.9	28061.2	26783.8	29943.9	28248.5	29370.4	25431.8	29339.2	29437.1	14.6405	14.8013	14.8394	14.8888	14.8548	14.9065	14.7917
High	Master Protein	Nsf	P46460	Vesicle-fusing ATPase [OS=Mus musculus]	0	197.744	30	23	280	22	744	82.6	6.95	816.14	23	cell organization and biogenesis;metabolic process;regulation of biological process;response to stimulus;transport	cytoplasm;cytosol;membrane	catalytic activity;metal ion binding;nucleotide binding;protein binding;RNA binding	Pf00004, Pf00910, Pf01078, Pf02359, Pf02933, Pf05272, Pf05496, Pf06068, Pf07724, Pf07728, Pf13173, Pf13191, Pf13207, Pf13401	18195	11	ENSMUSG00000034187.18	GABAergic synapse; Vasopressin-regulated water reabsorption; Synaptic vesicle cycle	Trafficking of GluR2-containing AMPA receptors; Intra-Golgi traffic; COPI-mediated anterograde transport; COPI-dependent Golgi-to-ER retrograde traffic; COPII (Coat Protein 2) Mediated Vesicle Transport; Retrograde transport at the Trans-Golgi-Network		23	1	57954.1	62561	62457	61774.6	64153.4	59559.1	61176.4	62643	59822.1	62547.6	61491.9	61054.4	57934	60362.2	60856.7	15.8226	15.933	15.9306	15.9147	15.9692	15.862	15.9007
High	Master Protein	Dpysl3	Q62188	Dihydropyrimidinase-related protein 3 [OS=Mus musculus]	0	196.75	34	14	282	10	570	61.9	6.49	1297.73	14	cell organization and biogenesis;regulation of biological process;response to stimulus	cytoplasm;cytosol	catalytic activity;protein binding	Pf01979, Pf04909, Pf13147, Pf13594	22240	18	ENSMUSG00000024501.19		CRMPs in Sema3A signaling		4	2	25443	24723.7	25262.2	24472.4	25078.8	24354.4	23945.4	25388.1	25704.9	24618.1	25063.2	24497.5	23194.6	23475.7	24109.3	14.635	14.5936	14.6247	14.5789	14.6142	14.5719	14.5475
High	Master Protein	Bcan	Q61361	Brevican core protein [OS=Mus musculus]	0	196.311	32	20	122	20	883	95.8	4.93	556.09	20		extracellular	metal ion binding;protein binding;structural molecule activity	Pf00008, Pf00059, Pf00084, Pf00193	12032	3	ENSMUSG00000004892.13		A tetrasaccharide linker sequence is required for GAG synthesis; ECM proteoglycans; CS/DS degradation; Degradation of the extracellular matrix; Dermatan sulfate biosynthesis; Chondroitin sulfate biosynthesis	Spinal Cord Injury	13	0	15333.9	14785.3	14147.7	14426.3	14434.5	15496.7	15027.7	14467.2	14399.7	14231.7	14077.4	14398.3	14472.6	13624.7	13862.6	13.9044	13.8519	13.7883	13.8164	13.8172	13.9197	13.8753
High	Master Protein	Macf1	Q9QXZ0	Microtubule-actin cross-linking factor 1 [OS=Mus musculus]	0	192.707	6	37	61	33	7354	831.4	5.43	182.83	37	cell organization and biogenesis;cellular component movement;regulation of biological process;response to stimulus;transport	cytoplasm;cytoskeleton;Golgi;membrane	catalytic activity;metal ion binding;motor activity;protein binding	Pf00036, Pf00307, Pf00435, Pf00681, Pf01576, Pf02187, Pf02463, Pf11971, Pf13499, Pf13514, Pf13833	11426	4					0	0	4603.3	4737	4858.1	4922.6	4950.4	4604.8	5059.7	4902	4733.6	4714.9	4880.6	4907.2	4829.2	4818.8	4867.3	12.1685	12.2098	12.2462	12.2652	12.2733	12.1689	12.3048
High	Master Protein	Cadps	Q80TJ1-2	Isoform 2 of Calcium-dependent secretion activator 1 [OS=Mus musculus]	0	190.354	18	19	105	1	1361	153.9	5.86	390.03	19	cell organization and biogenesis;regulation of biological process;transport	membrane	metal ion binding;protein binding	Pf00169, Pf06292	27062	14	ENSMUSG00000054423.13				0	0	303.1	303.7	349.2	338.6	319.1	326.1	329.3	335.6	306	329.6	304.2	321.3	286.3	303.6	301.8	8.24365	8.2465	8.44791	8.40344	8.31786	8.34917	8.36326
High	Master Protein	Epb4.1l2; Epb41l2	O70318	band 4.1-like protein 2 [OS=Mus musculus]	0	189.812	26	23	138	22	988	109.9	5.43	351.72	23	cell division;cell organization and biogenesis;regulation of biological process;transport	cytoplasm;cytoskeleton;membrane;nucleus	protein binding;structural molecule activity	Pf00373, Pf04382, Pf05902, Pf08736, Pf09379, Pf09380	13822	10	ENSMUSG00000019978.16	Tight junction	Neurexins and neuroligins	Splicing factor NOVA regulated synaptic proteins	5	0	20903.9	20463.6	19412.6	19264.3	19668.6	18364.2	21975.5	19683.3	20880.6	20401.1	20314.5	20919.4	21765.7	20825.2	20283.6	14.3515	14.3208	14.2447	14.2336	14.2636	14.1646	14.4236
High	Master Protein	Acly	Q91V92	ATP-citrate synthase [OS=Mus musculus]	0	189.774	23	22	170	22	1091	119.7	7.44	658.66	22	metabolic process	cytoplasm;cytosol;membrane;mitochondrion	catalytic activity;metal ion binding;nucleotide binding;protein binding	Pf00285, Pf00549, Pf02629, Pf08442	104112	11	ENSMUSG00000020917.17	Citrate cycle (TCA cycle); Metabolic pathways	ChREBP activates metabolic gene expression; Neutrophil degranulation; Fatty acyl-CoA biosynthesis	Fatty Acid Biosynthesis	12	0	19646.1	20112.3	19900.3	19318.4	19877.1	19471.4	19570	19248	18486.8	18700.9	18959.8	18806.6	19355.6	18204.1	18425.3	14.262	14.2958	14.2805	14.2377	14.2788	14.2491	14.2564
High	Master Protein	Ap2a1	P17426	AP-2 complex subunit alpha-1 [OS=Mus musculus]	0	188.987	25	21	390	15	977	107.6	7.03	1420.57	21	regulation of biological process;transport	membrane	protein binding;transporter activity	Pf01602, Pf02296, Pf02883, Pf13646	11771	7	ENSMUSG00000060279.14	Endocytosis; Endocrine and other factor-regulated calcium reabsorption; Huntington's disease; Synaptic vesicle cycle	WNT5A-dependent internalization of FZD4; Trafficking of GluR2-containing AMPA receptors; VLDLR internalisation and degradation; Retrograde neurotrophin signalling; WNT5A-dependent internalization of FZD2, FZD5 and ROR2; Recycling pathway of L1; MHC class II antigen presentation; Cargo recognition for clathrin-mediated endocytosis; LDL clearance	EGFR1 Signaling Pathway	37	6	35240.5	34490.2	35973.6	34914.2	35532.6	33007.8	33153.3	35402.8	33996	35077.4	34801.8	34983.5	33919.1	34365.3	33950.9	15.1049	15.0739	15.1347	15.0915	15.1169	15.0105	15.0169
High	Master Protein	Stxbp1	O08599-2	Isoform 2 of Syntaxin-binding protein 1 [OS=Mus musculus]	0	188.379	31	18	439	18	603	68.7	6.77	1611.9	18	cell communication;cell organization and biogenesis;regulation of biological process;transport	cytoplasm;cytoskeleton;cytosol;membrane;mitochondrion;nucleus	protein binding;RNA binding	Pf00995	20910	2	ENSMUSG00000026797.16			EGFR1 Signaling Pathway; Insulin Signaling	2	0	61660.1	63692	62802.5	67003.3	63995.3	60856	58320.5	65780.4	62348	63041.7	64439.6	65245.8	57087.1	60868.6	63184.5	15.912	15.9588	15.9385	16.0319	15.9657	15.8931	15.8317
High	Master Protein	Hspa5	P20029	78 kDa glucose-regulated protein [OS=Mus musculus]	0	187.172	38	21	173	18	655	72.4	5.16	647.1	21	cell communication;cell death;cell differentiation;cell organization and biogenesis;metabolic process;regulation of biological process;response to stimulus;transport	cell surface;cytoplasm;endoplasmic reticulum;extracellular;membrane;mitochondrion;nucleus;organelle lumen	catalytic activity;nucleotide binding;protein binding	Pf00012, Pf01968, Pf06723	14828	2	ENSMUSG00000026864.13	Thyroid hormone synthesis; Antigen processing and presentation; Protein export; Prion diseases; Protein processing in endoplasmic reticulum		MAPK signaling pathway	6	0	18942.6	19794.6	19831.7	19278	19345	21541	19897.9	19833.3	18442.5	19143	19778.6	18883.9	18194.6	19150	19307.5	14.2093	14.2728	14.2755	14.2347	14.2397	14.3948	14.2803
High	Master Protein	Vdac1	Q60932-1	voltage-dependent anion-selective channel protein 1 [OS=Mus musculus]	0	186.76	46	9	924	9	296	32.3	8.43	4874.87	9	cell communication;cell death;cell differentiation;defense response;regulation of biological process;response to stimulus;transport	membrane;mitochondrion;nucleus	nucleotide binding;protein binding;transporter activity	Pf01459	22333	11	ENSMUSG00000020402.11	NOD-like receptor signaling pathway; HTLV-I infection; Huntington's disease; Parkinson's disease; cGMP-PKG signaling pathway; Calcium signaling pathway; Influenza A	Pink/Parkin Mediated Mitophagy		9	0	48974.8	49800.6	51914.8	57075	53876.1	48528.8	47443.5	53783.9	50953.1	52430.1	54485.3	55336.3	49548.5	53056.1	52098.9	15.5798	15.6039	15.6639	15.8006	15.7174	15.5666	15.5339
High	Master Protein	Tubb3	Q9ERD7	tubulin beta-3 chain [OS=Mus musculus]	0	184.727	41	13	1547	6	450	50.4	4.93	7542.24	13	cell differentiation;cell organization and biogenesis;cellular component movement	cytoplasm;cytoskeleton;nucleus	catalytic activity;nucleotide binding;protein binding;structural molecule activity	Pf00091, Pf03953, Pf10644	22152	8	ENSMUSG00000062380.4	Phagosome; Gap junction	Intraflagellar transport; Hedgehog 'on' state; Hedgehog 'off' state	Exercise-induced Circadian Regulation	10	0	51732.1	48506.7	48869.3	48373.8	48484.7	46407.2	43649.7	48506.1	51552.1	48329.6	47204.3	48396.1	49196.7	47317.5	48392.2	15.6588	15.5659	15.5766	15.5619	15.5652	15.5021	15.4137
High	Master Protein	Aak1	Q3UHJ0	AP2-associated protein kinase 1 [OS=Mus musculus]	0	183.856	26	16	93	16	959	103.3	6.7	442.56	16	metabolic process;regulation of biological process;transport	cytoplasm;membrane	catalytic activity;nucleotide binding;protein binding	Pf00069, Pf07714	269774	6	ENSMUSG00000057230.13		Cargo recognition for clathrin-mediated endocytosis		4	0	5763.1	5776.4	6042.4	6208.4	6012.8	6223.7	6096.4	5921.5	5704.5	5837.1	5860.3	5839.7	5799.5	5914.1	5814.7	12.4926	12.496	12.5609	12.6	12.5538	12.6036	12.5737
High	Master Protein	Acsbg1	Q99PU5	Long-chain-fatty-acid--CoA ligase ACSBG1 [OS=Mus musculus]	0	182.55	27	14	73	14	721	80.4	5.94	315.35	14	metabolic process;response to stimulus	cytoplasm;endoplasmic reticulum;Golgi	catalytic activity;nucleotide binding	Pf00501	94180	9	ENSMUSG00000032281.11	PPAR signaling pathway; Fatty acid metabolism; Metabolic pathways; Fatty acid degradation; Adipocytokine signaling pathway; Fatty acid biosynthesis	Synthesis of very long-chain fatty acyl-CoAs	PPAR signaling pathway	12	0	6854.1	7227.8	7235.3	9522.4	7376.7	8241.7	6404.2	7339.8	6672.8	7445.7	7131.2	7578.5	6834.7	7334.6	7315.5	12.7428	12.8193	12.8208	13.2171	12.8488	13.0087	12.6448
High	Master Protein	Kif21a	Q9QXL2-1	Kinesin-like protein KIF21A [OS=Mus musculus]	0	182.125	17	19	68	19	1672	186.4	6.27	335.47	19	cell organization and biogenesis;cellular component movement;metabolic process	cytoplasm;cytoskeleton	catalytic activity;motor activity;nucleotide binding;protein binding	Pf00225, Pf00400, Pf00769, Pf01576, Pf02050, Pf02841, Pf04111, Pf05483, Pf09731, Pf10174, Pf11600, Pf12128, Pf13863, Pf13868, Pf15619	16564	15	ENSMUSG00000022629.16				0	0	4807.3	4795.3	4815.9	4930.6	4886.3	4777.8	5142.9	4806.2	4636.1	4787.7	5060.1	4721.1	4776.5	4700	4797	12.231	12.2274	12.2336	12.2675	12.2545	12.2221	12.3284
High	Master Protein	Cadps	Q80TJ1	Calcium-dependent secretion activator 1 [OS=Mus musculus]	0	179.526	17	19	103	1	1355	153	5.74	371.95	19	cell organization and biogenesis;regulation of biological process;transport	membrane	metal ion binding;protein binding	Pf00169, Pf06292	27062	14	ENSMUSG00000054423.13				0	18	14521	15549	15424.3	15910.3	15352.8	14354.6	15166.7	15571.8	14027.9	14662	15511.9	14877.6	14348.7	14524.2	15195.8	13.8259	13.9245	13.9129	13.9577	13.9062	13.8092	13.8886
High	Master Protein	Mag	P20917	Myelin-associated glycoprotein [OS=Mus musculus]	0	178.545	29	12	353	12	626	69.2	5.1	1293.91	12	regulation of biological process;response to stimulus	cytoplasm;membrane	protein binding	Pf00047, Pf07679, Pf07686, Pf08205, Pf13895, Pf13927	17136	7		Cell adhesion molecules (CAMs)	Axonal growth inhibition (RHOA activation); Signalling by NGF; Basigin interactions	Spinal Cord Injury	11	0	32593.2	29889.3	29014.1	25814.2	29207.9	26274	30293.4	29395.6	30829	29929.9	28810.8	29705.6	32838.7	29487.7	27993.8	14.9923	14.8673	14.8245	14.6559	14.8341	14.6813	14.8867
High	Master Protein	Gnb1	P62874	Guanine nucleotide-binding protein G(I)/G(S)/G(T) subunit beta-1 [OS=Mus musculus]	0	176.682	42	9	275	6	340	37.4	6	1465.46	9	cell death;cell organization and biogenesis;cell proliferation;cellular homeostasis;regulation of biological process;response to stimulus	membrane	catalytic activity;protein binding;signal transducer activity	Pf00400	14688	4	ENSMUSG00000029064.15	Morphine addiction; Cholinergic synapse; Retrograde endocannabinoid signaling; Dopaminergic synapse; Ras signaling pathway; GABAergic synapse; Chemokine signaling pathway; Glutamatergic synapse; Pathways in cancer; Alcoholism; PI3K-Akt signaling pathway; Olfactory transduction; Phototransduction; Circadian entrainment; Serotonergic synapse	Ca2+ pathway; G beta:gamma signalling through PI3Kgamma; Cooperation of PDCL (PhLP1) and TRiC/CCT in G-protein beta folding; Thromboxane signalling through TP receptor; Olfactory Signaling Pathway; Presynaptic function of Kainate receptors; Vasopressin regulates renal water homeostasis via Aquaporins; Glucagon-type ligand receptors; Inhibition of voltage gated Ca2+ channels via Gbeta/gamma subuni…	Estrogen signaling; Chemokine signaling pathway; G Protein Signaling Pathways; Focal Adhesion-PI3K-Akt-mTOR-signaling pathway; Myometrial Relaxation and Contraction Pathways; Calcium Regulation in the Cardiac Cell	80	4	18959.4	19159.7	19764.8	19413.8	20094.1	17477.2	17859	19947	20459.3	20103.1	19933.9	20061.2	18244.2	19928.5	19208.9	14.2106	14.2258	14.2706	14.2448	14.2945	14.0932	14.1244
High	Master Protein	Capn2	O08529	Calpain-2 catalytic subunit [OS=Mus musculus]	0	175.343	31	15	86	15	700	79.8	4.96	332.79	15	metabolic process;regulation of biological process;response to stimulus	chromosome;cytoplasm;cytosol;endoplasmic reticulum;Golgi;membrane;nucleus;vacuole	catalytic activity;metal ion binding;protein binding	Pf00648, Pf01067, Pf13833	12334	1	ENSMUSG00000026509.15	Focal adhesion; Alzheimer's disease; Protein processing in endoplasmic reticulum; Apoptosis	Degradation of the extracellular matrix	Alzheimers Disease; Integrin-mediated Cell Adhesion	8	0	6008.8	6222.8	6176.8	6064.4	6046.2	5841.5	6344.7	6016	6129.9	6156.9	6144	6339.1	6254.4	6547.2	6204.4	12.5529	12.6033	12.5926	12.5661	12.5618	12.5121	12.6313
High	Master Protein	Mdh2	P08249	Malate dehydrogenase, mitochondrial [OS=Mus musculus]	0	174.389	34	10	373	10	338	35.6	8.68	1188.52	10	metabolic process	membrane;mitochondrion;nucleus;organelle lumen	catalytic activity;nucleotide binding;protein binding;RNA binding	Pf00056, Pf01073, Pf01118, Pf02866, Pf13460	17448	5	ENSMUSG00000019179.10	Pyruvate metabolism; Citrate cycle (TCA cycle); Metabolic pathways; Cysteine and methionine metabolism; Carbon metabolism; Glyoxylate and dicarboxylate metabolism	Gluconeogenesis; Citric acid cycle (TCA cycle)	Glycolysis and Gluconeogenesis; TCA Cycle	15	0	51372.2	50691.7	52120.7	54351.8	51609.3	52672.2	42206.7	51951.7	50259.3	51984.5	52968	53385.4	49926	50862.7	52727.9	15.6487	15.6295	15.6696	15.73	15.6553	15.6848	15.3652
High	Master Protein	Ywhag	P61982	14-3-3 protein gamma [OS=Mus musculus]	0	174.33	55	13	374	8	247	28.3	4.89	1419.33	13	metabolic process;regulation of biological process;response to stimulus;transport	cytoplasm;cytosol;membrane	catalytic activity;protein binding;RNA binding	Pf00244	22628	5	ENSMUSG00000051391.9	Epstein-Barr virus infection; Hippo signaling pathway; Oocyte meiosis; Cell cycle; PI3K-Akt signaling pathway; Viral carcinogenesis	Translocation of GLUT4 to the plasma membrane; Anchoring of the basal body to the plasma membrane; Activation of BAD and translocation to mitochondria ; AURKA Activation by TPX2; RHO GTPases activate PKNs; Loss of Nlp from mitotic centrosomes; Recruitment of mitotic centrosome proteins and complexes; Regulation of PLK1 Activity at G2/M Transition; Recruitment of NuMA to mitotic centrosomes; TP53 …	TNF-alpha NF-kB Signaling Pathway; Myometrial Relaxation and Contraction Pathways; Calcium Regulation in the Cardiac Cell	46	1	37683.5	37158.9	36101.7	37600.3	36174.8	38588.9	37508.5	36913.1	35031.2	34746.4	39557.8	36398.3	35185.4	35222.2	36893.9	15.2016	15.1814	15.1398	15.1985	15.1427	15.2359	15.1949
High	Master Protein	Prph	P15331-1	Peripherin [OS=Mus musculus]	0	172.483	45	21	192	18	475	54.2	5.52	652.11	21	cell organization and biogenesis	membrane	protein binding;structural molecule activity	Pf00038, Pf04732	19132	15					0	0	17776.6	18292.1	17209.6	17774	17630.5	17435.5	18320.9	19335.6	17172.8	16089.4	18376.1	18011.8	12886.7	17326.6	18354.3	14.1177	14.1589	14.0709	14.1175	14.1058	14.0897	14.1612
High	Master Protein	Uqcrc2	Q9DB77	Cytochrome b-c1 complex subunit 2, mitochondrial [OS=Mus musculus]	0	171.991	30	11	135	11	453	48.2	9.25	627.84	11	metabolic process;transport	membrane;mitochondrion	catalytic activity;metal ion binding;protein binding	Pf00675, Pf05193	67003	7	ENSMUSG00000030884.12	Metabolic pathways; Huntington's disease; Non-alcoholic fatty liver disease (NAFLD); Oxidative phosphorylation; Parkinson's disease; Alzheimer's disease; Cardiac muscle contraction	Respiratory electron transport	Electron Transport Chain	12	0	18693.7	19104.1	19481.1	20444.3	19679.6	19089.6	18611.8	19603.7	18331.2	19598.9	18979.7	19640.5	17868	19263.4	19701.5	14.1903	14.2216	14.2498	14.3194	14.2644	14.2205	14.1839
High	Master Protein	Map4; Mtap4	P27546-1	Microtubule-associated protein 4 [OS=Mus musculus]	0	170.762	21	18	100	14	1125	117.4	4.98	345.93	18	cell division;cell organization and biogenesis;cellular component movement;regulation of biological process	cytoplasm;cytoskeleton	protein binding;RNA binding	Pf00418	17758	9	ENSMUSG00000032479.15				0	4	13306.5	12967.9	12941.6	12877.9	12946.7	14743.3	14013.1	13268.6	13755.6	13167.2	14638.2	13661.6	13367.1	14253.7	14284	13.6998	13.6627	13.6597	13.6526	13.6603	13.8478	13.7745
High	Master Protein	Bsn	O88737	Protein bassoon [OS=Mus musculus]	0	170.7	8	26	60	25	3942	418.6	7.71	191.24	26	cell organization and biogenesis;cellular component movement;transport	cell surface;cytoplasm;cytoskeleton	metal ion binding;protein binding	Pf05715	12217	9	ENSMUSG00000032589.14				0	1	6594.3	6805.4	6974.6	6784.5	7049.3	6444.3	7254.2	7023.6	6584.6	6762.3	6737.5	6867.7	6489.8	6554	6583.7	12.687	12.7325	12.7679	12.728	12.7833	12.6538	12.8246
High	Master Protein	Ywhab	Q9CQV8-1	14-3-3 protein beta/alpha [OS=Mus musculus]	0	170.12	51	10	274	5	246	28.1	4.83	1199.5	10	cell organization and biogenesis;metabolic process;regulation of biological process;transport	cytoplasm;cytosol;membrane;nucleus	catalytic activity;protein binding	Pf00244	54401	2	ENSMUSG00000018326.9	Epstein-Barr virus infection; Hippo signaling pathway; Hepatitis B; Oocyte meiosis; Cell cycle; PI3K-Akt signaling pathway; Viral carcinogenesis	Translocation of GLUT4 to the plasma membrane; Activation of BAD and translocation to mitochondria ; RHO GTPases activate PKNs; Rap1 signalling; RAF activation; Interleukin-20 family signaling; Butyrate Response Factor 1 (BRF1) binds and destabilizes mRNA; MAP2K and MAPK activation; Negative regulation of MAPK pathway; mTORC1-mediated signalling; TP53 Regulates Metabolic Genes; Chk1/Chk2(Cds1) me…	TNF-alpha NF-kB Signaling Pathway; IL-3 Signaling Pathway; Myometrial Relaxation and Contraction Pathways; Alpha6-Beta4 Integrin Signaling Pathway; Calcium Regulation in the Cardiac Cell; EGFR1 Signaling Pathway	53	0	13341.8	13170.9	13741.2	14574.4	13753	14280.6	13239.5	13889.1	13071.6	12950.1	14300.3	13544	12648.9	12964.1	13289.9	13.7037	13.6851	13.7462	13.8311	13.7475	13.8018	13.6926
High	Master Protein	Uqcrc1	Q9CZ13	Cytochrome b-c1 complex subunit 1, mitochondrial [OS=Mus musculus]	0	169.87	36	13	440	12	480	52.8	6.21	2264.36	13	metabolic process;response to stimulus;transport	cytosol;membrane;mitochondrion	catalytic activity;metal ion binding;protein binding	Pf00675, Pf05193, Pf08367	22273	9; CHR_MG117_PATCH	ENSMUSG00000025651.14; ENSMUSG00000107235.3	Metabolic pathways; Huntington's disease; Non-alcoholic fatty liver disease (NAFLD); Oxidative phosphorylation; Parkinson's disease; Alzheimer's disease; Cardiac muscle contraction	Respiratory electron transport	Electron Transport Chain	12	1	26123.1	27084.9	27761.8	28640.3	27465.8	27095.8	25224.7	27992.7	26386.9	27613.5	27685.5	27583.3	24992.7	27333.9	27620	14.673	14.7252	14.7608	14.8058	14.7453	14.7258	14.6225
High	Master Protein	Sept7	O55131	Septin-7 [OS=Mus musculus]	0	169.131	41	14	155	14	436	50.5	8.57	743.79	14	cell differentiation;cell division;cell growth;cell organization and biogenesis;regulation of biological process	chromosome;cytoplasm;cytoskeleton;membrane;nucleus	nucleotide binding;protein binding	Pf00735, Pf01926, Pf05368	235072	9					0	0	18881.6	18617.8	18578.4	16650.8	18423.8	16592.5	18644.5	18467.8	19124.7	19070.3	19063.7	18756.6	18827.2	18856.4	18678	14.2047	14.1844	14.1813	14.0233	14.1693	14.0182	14.1865
High	Master Protein	Ppp2r1a	Q76MZ3	serine/threonine-protein phosphatase 2A 65 kDa regulatory subunit A alpha isoform [OS=Mus musculus]	0	166.346	28	13	203	13	589	65.3	5.11	846.37	13	cell organization and biogenesis;metabolic process;regulation of biological process	chromosome;cytoplasm;cytosol;membrane	catalytic activity;enzyme regulator activity;protein binding	Pf02985, Pf13513, Pf13646	51792	17	ENSMUSG00000007564.14	mRNA surveillance pathway; Chagas disease (American trypanosomiasis); Dopaminergic synapse; Hippo signaling pathway; Oocyte meiosis; Sphingolipid signaling pathway; Long-term depression; TGF-beta signaling pathway; Hepatitis C; PI3K-Akt signaling pathway; AMPK signaling pathway; Tight junction; Adrenergic signaling in cardiomyocytes	Loss of Nlp from mitotic centrosomes; RAF activation; Resolution of Sister Chromatid Cohesion; Separation of Sister Chromatids; Spry regulation of FGF signaling; Anchoring of the basal body to the plasma membrane; AURKA Activation by TPX2; Activated TLR4 signalling; Nonsense Mediated Decay (NMD) enhanced by the Exon Junction Complex (EJC); Signaling by GPCR; Regulation of TP53 Degradation; Negati…	PluriNetWork; Focal Adhesion-PI3K-Akt-mTOR-signaling pathway; Glycogen Metabolism; IL-6 signaling Pathway; Wnt Signaling Pathway and Pluripotency	120	0	12893.7	12899.5	13141.5	13018.5	13010.5	13004.5	12342.2	13077	12693.8	13027.5	12904.1	12720.9	12903.5	12818.4	12679.1	13.6544	13.655	13.6818	13.6683	13.6674	13.6667	13.5913
High	Master Protein	Fbxo2	Q80UW2	F-box only protein 2 [OS=Mus musculus]	0	165.478	52	9	140	9	297	33.7	4.28	765.83	9	metabolic process;regulation of biological process	cytoplasm;cytosol;endoplasmic reticulum;membrane	catalytic activity;protein binding	Pf04300	230904	4	ENSMUSG00000041556.8	Ubiquitin mediated proteolysis; Protein processing in endoplasmic reticulum	Neddylation; Antigen processing: Ubiquitination & Proteasome degradation		9	0	5331	5142.6	5160.8	5137.2	5465.2	5966.5	5733.3	5157	4859.6	4927.3	4803.5	4705.5	5006.9	4844.4	4951	12.3802	12.3283	12.3334	12.3268	12.4161	12.5427	12.4852
High	Master Protein	Fscn1	Q61553	Fascin [OS=Mus musculus]	0	165.002	40	14	208	14	493	54.5	6.89	1025.27	14	cell organization and biogenesis;cellular component movement;regulation of biological process	cytoplasm;cytoskeleton;cytosol;membrane	protein binding;RNA binding	Pf06229, Pf06268	14086	5	ENSMUSG00000029581.14				0	0	13732.2	13897.7	13873	12963.3	14301.2	12722.5	13491.6	13463.4	13830.3	14221.1	14386.4	14289.6	13505.1	14491.7	13783.1	13.7453	13.7626	13.76	13.6621	13.8038	13.6351	13.7198
High	Master Protein	Cct7	P80313	T-complex protein 1 subunit eta [OS=Mus musculus]	0	164.742	34	13	106	13	544	59.6	7.84	468.04	13	metabolic process;regulation of biological process;transport	cytoplasm;mitochondrion	nucleotide binding;protein binding	Pf00118	12468	6	ENSMUSG00000030007.8		Cooperation of PDCL (PhLP1) and TRiC/CCT in G-protein beta folding; Association of TriC/CCT with target proteins during biosynthesis		5	0	8348.1	8070.3	8407	8217.7	8453.2	8031.3	7962.6	8433.4	8228.9	8394.2	8096.3	8273.6	7775.8	8226.1	8078.7	13.0272	12.9784	13.0374	13.0045	13.0453	12.9714	12.959
High	Master Protein	Cct2	P80314	T-complex protein 1 subunit beta [OS=Mus musculus]	0	164.466	41	16	212	16	535	57.4	6.4	1009.53	16	cell organization and biogenesis;metabolic process;regulation of biological process;transport	cytoplasm;cytosol	nucleotide binding;protein binding	Pf00118	12461	10	ENSMUSG00000034024.8		Neutrophil degranulation; Cooperation of PDCL (PhLP1) and TRiC/CCT in G-protein beta folding; Association of TriC/CCT with target proteins during biosynthesis		8	0	8989.8	9256.7	9690.4	9721.6	9734.5	9823.9	9697.5	9587.4	9292.3	9441.4	9331	9338.1	9117.5	9369.4	9593.3	13.1341	13.1763	13.2423	13.247	13.2489	13.2621	13.2434
High	Master Protein	Sdha	Q8K2B3	Succinate dehydrogenase [ubiquinone] flavoprotein subunit, mitochondrial [OS=Mus musculus]	0	163.662	27	13	273	13	664	72.5	7.37	1250.85	13	metabolic process;transport	membrane;mitochondrion	catalytic activity;nucleotide binding	Pf00890, Pf02910	66945	13	ENSMUSG00000021577.13	Citrate cycle (TCA cycle); Metabolic pathways; Huntington's disease; Non-alcoholic fatty liver disease (NAFLD); Oxidative phosphorylation; Parkinson's disease; Alzheimer's disease; Carbon metabolism	Citric acid cycle (TCA cycle)	Electron Transport Chain; TCA Cycle	14	0	12865.6	13135.3	13703.9	14560.9	13619.7	13702.9	13040.1	13355.9	12921.2	13757.7	13510.6	13461.1	12931.6	13573.7	13742.8	13.6512	13.6812	13.7423	13.8298	13.7334	13.7422	13.6707
High	Master Protein	Hsp90b1	P08113	Endoplasmin [OS=Mus musculus]	0	163.014	27	18	89	17	802	92.4	4.82	325.49	18	cell organization and biogenesis;metabolic process;regulation of biological process;response to stimulus;transport	cytosol;endoplasmic reticulum;extracellular;membrane;nucleus;organelle lumen	nucleotide binding;protein binding;RNA binding	Pf00183, Pf02518, Pf13589	22027	10	ENSMUSG00000020048.13	Thyroid hormone synthesis; Pathways in cancer; PI3K-Akt signaling pathway; Protein processing in endoplasmic reticulum; Estrogen signaling pathway; Prostate cancer	Regulation of Insulin-like Growth Factor (IGF) transport and uptake by Insulin-like Growth Factor Binding Proteins (IGFBPs); Post-translational protein phosphorylation; Scavenging by Class A Receptors; Trafficking and processing of endosomal TLR	Focal Adhesion-PI3K-Akt-mTOR-signaling pathway	18	0	13549.3	13916	14026	14407.8	13776	14721.3	13738.3	14166.3	13137.4	13900.9	13541.5	13900.3	12718.5	14053.7	13669.2	13.7259	13.7645	13.7758	13.8146	13.7499	13.8456	13.7459
High	Master Protein	Atp2b4	Q6Q477	Plasma membrane calcium-transporting ATPase 4 [OS=Mus musculus]	0	162.557	18	20	102	11	1205	133	6.13	329.92	20	cellular component movement;cellular homeostasis;regulation of biological process;response to stimulus;transport	membrane	catalytic activity;enzyme regulator activity;metal ion binding;nucleotide binding;protein binding;transporter activity	Pf00122, Pf00689, Pf00690, Pf00702, Pf08282, Pf12424, Pf12710, Pf13246	381290	1	ENSMUSG00000026463.17	Pancreatic secretion; cGMP-PKG signaling pathway; Calcium signaling pathway; Salivary secretion; cAMP signaling pathway; Adrenergic signaling in cardiomyocytes	Ion transport by P-type ATPases; Ion homeostasis; Reduction of cytosolic Ca++ levels	Calcium Regulation in the Cardiac Cell	17	0	7641.8	8079	8438.6	7993	8419.6	6955.4	7891	8229.2	7995.4	8472.9	7782.3	8196.3	7250.7	7848.7	7907.7	12.8997	12.98	13.0428	12.9645	13.0395	12.7639	12.946
High	Master Protein	Cct4	P80315	T-complex protein 1 subunit delta [OS=Mus musculus]	0	162.174	35	14	146	13	539	58	8.02	661.57	14	metabolic process;regulation of biological process;transport	cytoplasm;cytoskeleton;cytosol	nucleotide binding;protein binding;RNA binding	Pf00118	12464	11	ENSMUSG00000007739.10		Cooperation of PDCL (PhLP1) and TRiC/CCT in G-protein beta folding; Association of TriC/CCT with target proteins during biosynthesis		5	1	14922	14647.4	15330.7	15304.3	15218.2	14936.7	14996.4	15169.2	14701.9	15183.3	14643.9	14913	14465.4	14886.8	14808.6	13.8652	13.8384	13.9041	13.9016	13.8935	13.8666	13.8723
High	Master Protein	Kif5c	P28738	kinesin heavy chain isoform 5C [OS=Mus musculus]	0	161.908	27	20	112	11	956	109.2	6.19	496.99	20	cellular component movement;metabolic process;transport	cytoplasm;cytoskeleton	catalytic activity;motor activity;nucleotide binding;protein binding	Pf00225, Pf14362	16574	2	ENSMUSG00000026764.15	Endocytosis; Dopaminergic synapse			2	0	3628.2	3610.2	3565.2	3222.7	3612.2	3609.8	3580	3431.2	3233	3412.7	3365.4	3274.9	3422.1	3324.2	3443.4	11.825	11.8179	11.7998	11.6541	11.8187	11.8177	11.8057
High	Master Protein	Spnb1; Sptb	P15508	Spectrin beta chain, erythrocytic [OS=Mus musculus]	0	161.601	14	26	51	26	2128	245.1	5.33	168.75	26	cell organization and biogenesis;metabolic process;regulation of biological process	cell surface;cytoplasm;cytoskeleton;cytosol;Golgi;membrane	protein binding;structural molecule activity	Pf00307, Pf00435, Pf11971, Pf13514	20741	12					0	0	4534.1	4570.5	4662.7	4982.6	4565.8	4717.9	5212.2	4676.1	4461.4	4537.5	4530.6	4556.5	4405.6	4387.7	4416.3	12.1466	12.1581	12.1869	12.2827	12.1567	12.2039	12.3477
High	Master Protein	Hspa2	P17156	Heat shock-related 70 kDa protein 2 [OS=Mus musculus]	0	159.826	24	15	281	4	633	69.6	5.67	816.74	15	cell differentiation;cell organization and biogenesis;metabolic process;regulation of biological process;response to stimulus	cell surface;cytoplasm;cytoskeleton;cytosol;membrane;mitochondrion;nucleus	nucleotide binding;protein binding	Pf00012, Pf06723	15512	12	ENSMUSG00000059970.7	Endocytosis; MAPK signaling pathway; Toxoplasmosis; Epstein-Barr virus infection; Spliceosome; Legionellosis; Influenza A; Antigen processing and presentation; Protein processing in endoplasmic reticulum; Estrogen signaling pathway; Measles; Longevity regulating pathway - multiple species	Mus musculus biological processes; Meiotic Synapsis		14	1	2406.5	2236.1	2252.9	2079.6	2381.3	2117.1	2117.1	2254.2	2375.2	2531.5	2321.9	2425.8	2304.9	2395.9	2366.6	11.2327	11.1268	11.1376	11.0221	11.2175	11.0479	11.0479
High	Master Protein	Akap12	Q9WTQ5-1	A-kinase anchor protein 12 [OS=Mus musculus]	0	159.19	18	23	88	23	1684	180.6	4.44	339.75	23	metabolic process;regulation of biological process;response to stimulus;transport	cytoplasm;cytoskeleton;cytosol;membrane	catalytic activity;protein binding;structural molecule activity	Pf03832	83397	10	ENSMUSG00000038587.9			G Protein Signaling Pathways	1	0	7393.6	7158.6	7362.2	7235.7	7388.9	7477.8	7348.1	7335.5	7255.3	7179.4	7312.7	7087.5	7236	7345.5	7345.1	12.8521	12.8055	12.8459	12.8209	12.8511	12.8684	12.8432
High	Master Protein	Msn	P26041	Moesin [OS=Mus musculus]	0	157.393	39	21	161	17	577	67.7	6.6	526.27	21	cell differentiation;cell organization and biogenesis;cell proliferation;cellular component movement;regulation of biological process;response to stimulus	cell surface;cytoplasm;cytoskeleton;cytosol;membrane;nucleus	protein binding;RNA binding	Pf00373, Pf00769, Pf09379, Pf09380	17698	X	ENSMUSG00000031207.16	Leukocyte transendothelial migration; Regulation of actin cytoskeleton; Proteoglycans in cancer; Measles		Regulation of Actin Cytoskeleton	5	4	20057.6	20862.7	19506.4	18838.5	19130.6	18553.3	20509.8	19698.8	22248.3	21086.7	21609.3	22559.5	21948.5	23616.1	21566.4	14.2919	14.3486	14.2517	14.2014	14.2236	14.1794	14.324
High	Master Protein	Clasp2	Q8BRT1	CLIP-associating protein 2 [OS=Mus musculus]	0	157.084	20	19	54	17	1286	140.7	8.63	195.88	19	cell division;cell organization and biogenesis;cellular component movement;regulation of biological process;response to stimulus	chromosome;cytoplasm;cytoskeleton;cytosol;Golgi;membrane	protein binding	Pf12348	76499	9					0	0	4228.1	4149.1	4298.5	4565.1	4309.7	4099.4	4224	4294.7	4209.7	4313.8	4325.5	4371.3	4170.1	4221	4134.7	12.0458	12.0186	12.0696	12.1564	12.0734	12.0012	12.0444
High	Master Protein	Ldhb	P16125	L-lactate dehydrogenase B chain [OS=Mus musculus]	0	156.751	33	9	489	8	334	36.5	6.05	2084.07	9	metabolic process	cytoplasm;cytosol;membrane;mitochondrion	catalytic activity;nucleotide binding;protein binding	Pf00056, Pf02866	16832	6	ENSMUSG00000030246.11	Pyruvate metabolism; Metabolic pathways; Cysteine and methionine metabolism; Glycolysis / Gluconeogenesis; Propanoate metabolism; Glucagon signaling pathway	Pyruvate metabolism	Glycolysis and Gluconeogenesis	11	0	53832.7	52415.8	52211.2	54317.3	51774.7	52718.5	48818.4	51121.9	48004.6	50553.5	52202.8	50677.6	50115.4	49987.4	48453.7	15.7162	15.6777	15.6721	15.7291	15.66	15.686	15.5751
High	Master Protein	Gdi2	Q61598	Rab GDP dissociation inhibitor beta [OS=Mus musculus]	0	155.986	38	14	139	11	445	50.5	6.25	560.64	14	metabolic process;regulation of biological process;response to stimulus;transport	cytoplasm;Golgi;membrane	catalytic activity;enzyme regulator activity;protein binding;RNA binding	Pf00996	14569	13	ENSMUSG00000021218.9		RAB GEFs exchange GTP for GDP on RABs; Rho GTPase cycle; Neutrophil degranulation		10	0	7451.8	7492.7	7588.6	7521.3	7674.9	7585.9	7602.9	7691.1	7866	7524.5	7817.7	7557.6	7331.2	7623.2	7662.7	12.8634	12.8713	12.8896	12.8768	12.9059	12.8891	12.8923
High	Master Protein	Synj1	Q8CHC4	Synaptojanin-1 [OS=Mus musculus]	0	155.765	14	21	107	21	1574	172.5	6.89	379.96	21	cell organization and biogenesis;metabolic process;regulation of biological process;response to stimulus;transport	cytoplasm	catalytic activity;protein binding;RNA binding	Pf02383, Pf03372, Pf08952	104015	16					0	0	12957.7	13116.1	13273.2	13139.3	13018.8	12697	13109	13344.8	13156	13120	13226.1	13081.1	12796.6	12745.7	12862.4	13.6615	13.6791	13.6962	13.6816	13.6683	13.6322	13.6783
High	Master Protein	Tkt	P40142	Transketolase [OS=Mus musculus]	0	155.467	26	13	291	13	623	67.6	7.5	1206.69	13	metabolic process;regulation of biological process	membrane	catalytic activity;metal ion binding;protein binding	Pf00456, Pf00676, Pf02779, Pf02780	21881	14	ENSMUSG00000021957.6	Metabolic pathways; Biosynthesis of amino acids; Pentose phosphate pathway; Carbon metabolism	Pentose phosphate pathway (hexose monophosphate shunt); Insulin effects increased synthesis of Xylulose-5-Phosphate	Pentose Phosphate Pathway	10	0	28194.5	27204.7	27178.1	27108.8	26746.4	26054.4	26678.6	27882.9	29051.1	29085.2	29045.2	28504.9	27892.1	28200.6	27709.8	14.7831	14.7316	14.7302	14.7265	14.7071	14.6692	14.7034
High	Master Protein	Rnh1	Q91VI7	Ribonuclease inhibitor [OS=Mus musculus]	0	155.033	48	15	66	15	456	49.8	4.78	323.97	15	regulation of biological process	cytoplasm;cytosol	enzyme regulator activity;protein binding		107702	7	ENSMUSG00000038650.15				0	0	5294	5216.2	5349.9	5426.7	5382.8	5292.9	5821.4	5248.4	5270.3	5440.9	5385.3	5396.6	5354.7	5402.2	5262.2	12.3701	12.3488	12.3853	12.4059	12.3941	12.3698	12.5072
High	Master Protein	Ywhah	P68510	14-3-3 protein eta [OS=Mus musculus]	0	154.779	63	14	400	10	246	28.2	4.89	1533.39	14	cell organization and biogenesis;metabolic process;regulation of biological process;response to stimulus;transport	cytoplasm;cytosol;membrane	protein binding	Pf00244	22629	5	ENSMUSG00000018965.11	Epstein-Barr virus infection; Hippo signaling pathway; Oocyte meiosis; Cell cycle; PI3K-Akt signaling pathway; Viral carcinogenesis	Translocation of GLUT4 to the plasma membrane; Activation of BAD and translocation to mitochondria ; RHO GTPases activate PKNs; TP53 Regulates Metabolic Genes; Chk1/Chk2(Cds1) mediated inactivation of Cyclin B:Cdk1 complex	TNF-alpha NF-kB Signaling Pathway; Myometrial Relaxation and Contraction Pathways; Alpha6-Beta4 Integrin Signaling Pathway; Calcium Regulation in the Cardiac Cell	32	2	30401.3	30201.5	30546.3	29488.3	29652.1	32390.5	29228.6	30235.2	28621.5	29523.7	30031.9	28963.6	28276.8	29471.5	30460.1	14.8918	14.8823	14.8987	14.8479	14.8558	14.9833	14.8351
High	Master Protein	Cand1	Q6ZQ38	cullin-associated nedd8-dissociated protein 1 [OS=Mus musculus]	0	154.551	19	23	164	23	1230	136.2	5.78	541.82	23	cell differentiation;cell organization and biogenesis;metabolic process;regulation of biological process	cytoplasm;cytosol;Golgi;membrane;nucleus	protein binding	Pf08623, Pf12755, Pf13513	71902	10	ENSMUSG00000020114.12		Neddylation; Neutrophil degranulation; Iron uptake and transport		8	0	18267	18943.4	19229.4	19434	19064.7	18230.6	19202.1	18654.6	17765.5	18930.5	18445.5	18114.6	18913.4	18682.8	18415.7	14.157	14.2094	14.231	14.2463	14.2186	14.1541	14.229
High	Master Protein	Pdhb	Q9D051	Pyruvate dehydrogenase E1 component subunit beta, mitochondrial [OS=Mus musculus]	0	153.269	32	9	238	9	359	38.9	6.87	1237.64	9	metabolic process	mitochondrion;nucleus;organelle lumen	catalytic activity	Pf02779, Pf02780	68263	14	ENSMUSG00000021748.8	Pyruvate metabolism; Citrate cycle (TCA cycle); Metabolic pathways; Glycolysis / Gluconeogenesis; HIF-1 signaling pathway; Carbon metabolism; Central carbon metabolism in cancer; Glucagon signaling pathway	Regulation of pyruvate dehydrogenase (PDH) complex; Signaling by Retinoic Acid; Glyoxylate metabolism and glycine degradation	Glycolysis and Gluconeogenesis; TCA Cycle	20	0	19079.6	19066.9	19300.4	20928.7	19675.1	19669.5	19384	19381.1	18119.8	19301.8	19841.9	19478.6	18298.5	19377.2	19614.8	14.2197	14.2188	14.2363	14.3532	14.2641	14.2637	14.2426
High	Master Protein	Aldh6a1	Q9EQ20	Methylmalonate-semialdehyde dehydrogenase [acylating], mitochondrial [OS=Mus musculus]	0	152.714	31	12	116	12	535	57.9	8.07	538.91	12	cell differentiation;metabolic process	mitochondrion	catalytic activity;RNA binding	Pf00171	104776	12	ENSMUSG00000021238.10	Valine, leucine and isoleucine degradation; Metabolic pathways; beta-Alanine metabolism; Propanoate metabolism; Inositol phosphate metabolism; Carbon metabolism	Branched-chain amino acid catabolism		9	0	8606.7	8852.9	9189.5	10571.6	9108.6	9705.4	9097.6	9222	8651.7	9475.8	8993.3	9333.2	8546.5	9191.8	9042.3	13.0712	13.1119	13.1658	13.3679	13.153	13.2446	13.1513
High	Master Protein	Caskin1	Q6P9K8	Caskin-1 [OS=Mus musculus]	0	152.641	17	19	43	19	1431	150.4	9.17	170.46	19	regulation of biological process;response to stimulus	cytoplasm;membrane	protein binding	Pf00018, Pf00023, Pf00536, Pf07647, Pf07653, Pf12796, Pf13606, Pf13637, Pf13857, Pf14604	268932	17	ENSMUSG00000033597.8				0	0	5321.1	5404.3	5705.4	5642.8	5664.7	5699.8	5589.9	5527.3	5165.6	5344.2	5294.9	5387.4	5189	5077.4	5459.2	12.3775	12.3999	12.4781	12.4622	12.4678	12.4767	12.4486
High	Master Protein	Pgm2	Q9D0F9	Phosphoglucomutase-1 [OS=Mus musculus]	0	152.225	35	17	135	17	562	61.4	6.57	535.26	17	metabolic process	cytoplasm;cytoskeleton;cytosol	catalytic activity;metal ion binding	Pf00408, Pf02878, Pf02879, Pf02880	72157	4	ENSMUSG00000025791.18	Metabolic pathways; Amino sugar and nucleotide sugar metabolism; Purine metabolism; Starch and sucrose metabolism; Glycolysis / Gluconeogenesis; Pentose phosphate pathway; Galactose metabolism	Galactose catabolism; Glycogen breakdown (glycogenolysis); Neutrophil degranulation; Glycogen synthesis	Glucuronidation; Purine metabolism; Glycogen Metabolism	19	0	16728.1	16994.2	17360.4	15824.6	17295.4	16751.5	18260.5	17414.6	16930.9	16587.7	16848.6	16722	15648.1	16530.6	16747.4	14.03	14.0528	14.0835	13.9499	14.0781	14.032	14.1564
High	Master Protein	Ywhaq; LOC102634437; Gm11226; Ywhaq-ps3; Cdk5rap2	P68254-1	14-3-3 protein theta [OS=Mus musculus]	0	152.022	55	12	265	9	245	27.8	4.78	1114.75	12	cell differentiation;cell organization and biogenesis;metabolic process;regulation of biological process;response to stimulus;transport	cytoplasm;cytoskeleton;cytosol;Golgi;membrane	catalytic activity;DNA binding;protein binding	Pf00244	22630; 102634437; 214444	12; 4	ENSMUSG00000076432.12	Epstein-Barr virus infection; Hippo signaling pathway; Hepatitis B; Oocyte meiosis; Cell cycle; PI3K-Akt signaling pathway; Viral carcinogenesis	Translocation of GLUT4 to the plasma membrane; Activation of BAD and translocation to mitochondria ; RHO GTPases activate PKNs; TP53 Regulates Metabolic Genes; Chk1/Chk2(Cds1) mediated inactivation of Cyclin B:Cdk1 complex	Primary Focal Segmental Glomerulosclerosis FSGS	30	0	16065.9	15892.6	15555.7	16512.5	15565.6	17262.8	16732.4	16297.9	15191.8	15428.9	17311.2	15999.5	15708.9	15760.9	16155.4	13.9717	13.9561	13.9252	14.0113	13.9261	14.0754	14.0304
High	Master Protein	Actn1	Q7TPR4	Alpha-actinin-1 [OS=Mus musculus]	0	151.724	26	16	98	9	892	103	5.38	334.85	16	cell differentiation;cell organization and biogenesis;regulation of biological process	cytoplasm;cytoskeleton;membrane;nucleus	metal ion binding;protein binding;RNA binding	Pf00036, Pf00307, Pf00435, Pf08726, Pf11971, Pf13405, Pf13499	109711	12	ENSMUSG00000015143.15	Leukocyte transendothelial migration; Regulation of actin cytoskeleton; Arrhythmogenic right ventricular cardiomyopathy (ARVC); Focal adhesion; Adherens junction; Tight junction; Systemic lupus erythematosus; Amoebiasis; Viral carcinogenesis	Platelet degranulation ; Regulation of cytoskeletal remodeling and cell spreading by IPP complex components	Regulation of Actin Cytoskeleton; Focal Adhesion	19	7	5564.6	5648.8	5781.8	5530.6	5966.1	5637.3	5632.7	5644.6	5907.8	5936.1	5871.1	5828.2	5897.6	5997.6	6010.5	12.4421	12.4637	12.4973	12.4332	12.5426	12.4608	12.4596
High	Master Protein	Opa1	P58281-1	Dynamin-like 120 kDa protein, mitochondrial [OS=Mus musculus]	0	151.526	21	18	142	18	960	111.3	7.55	591.84	18	cell death;cell organization and biogenesis;metabolic process;regulation of biological process;response to stimulus;transport	cytosol;membrane;mitochondrion	catalytic activity;nucleotide binding;protein binding	Pf00350, Pf01926	74143	16	ENSMUSG00000038084.16		Regulation of Apoptosis		3	0	10155.9	10702.3	10693.7	11310.3	10814	11038.5	10527.5	10790.8	9940.6	10502.3	10818	10820.9	10058.5	10637.2	11003.2	13.31	13.3856	13.3845	13.4653	13.4006	13.4303	13.3619
High	Master Protein	Ogdh	Q60597-4	Isoform 4 of 2-oxoglutarate dehydrogenase, mitochondrial [OS=Mus musculus]	0	151.076	22	19	325	19	1034	117.7	7.03	1219.29	19	cellular component movement;metabolic process	mitochondrion	catalytic activity;metal ion binding;protein binding	Pf00676, Pf02779	18293	11	ENSMUSG00000020456.17			TCA Cycle; Amino Acid metabolism; Tryptophan metabolism	3	0	31243.4	33210.7	33607.7	35028	34237.8	32400.7	31095.2	34463.4	32223.2	32747.7	33218	33822.7	33756.6	32811.8	33683.7	14.9313	15.0194	15.0365	15.0962	15.0633	14.9837	14.9244
High	Master Protein	Pdcd6ip	Q9WU78	Programmed cell death 6-interacting protein [OS=Mus musculus]	0	150.868	26	18	83	18	869	96	6.52	345.9	18	cell death;cell division;cell organization and biogenesis;regulation of biological process;transport	cytoplasm;cytoskeleton;cytosol;extracellular;membrane	protein binding	Pf03097, Pf08391, Pf13949	18571	9	ENSMUSG00000032504.15	Endocytosis			1	0	7288.8	7102.2	7302.5	7572.2	7413.6	7416.8	7688.6	7220.8	7215.8	7308.2	7351.3	7257.4	7295.1	7235.5	7353.5	12.8315	12.7941	12.8342	12.8865	12.856	12.8566	12.9085
High	Master Protein	Pacsin1	Q61644	Protein kinase C and casein kinase substrate in neurons protein 1 [OS=Mus musculus]	0	150.151	39	16	96	13	441	50.5	5.24	294.01	16	cell organization and biogenesis;regulation of biological process;response to stimulus;transport	cytoplasm;cytosol;endosome;membrane	protein binding	Pf00018, Pf00611, Pf07653, Pf14604	23969	17	ENSMUSG00000040276.14				0	3	19668.2	19662.7	18746.5	19100.6	19295.4	21405.9	21474	18732	17517.9	18353.4	18350.6	18138.5	18751.3	17494.6	18846.8	14.2636	14.2632	14.1943	14.2213	14.236	14.3857	14.3903
High	Master Protein	Kpnb1	P70168	Importin subunit beta-1 [OS=Mus musculus]	0	150.143	24	15	128	15	876	97.1	4.78	538.4	15	cell organization and biogenesis;cellular component movement;regulation of biological process;response to stimulus;transport	cytoplasm;cytosol;membrane;nucleus	protein binding;RNA binding;transporter activity	Pf02985, Pf03810, Pf13513	16211	11	ENSMUSG00000001440.5	RNA transport	Activation of DNA fragmentation factor; Neutrophil degranulation; Regulation of cholesterol biosynthesis by SREBP (SREBF)	PluriNetWork	14	0	6278.9	6206.2	6450.5	6330.3	6533.2	6367.4	6176.1	6431.4	6342.6	6482.1	6290.2	6338.7	6384.5	6536.8	6286.9	12.6163	12.5995	12.6552	12.6281	12.6736	12.6365	12.5925
High	Master Protein	Stip1	Q60864	stress-induced-phosphoprotein 1 [OS=Mus musculus]	0	149.968	33	18	149	18	543	62.5	6.8	555.16	18		cytoplasm;cytosol;nucleus	protein binding;RNA binding	Pf00515, Pf07719, Pf13414, Pf13424, Pf13432	20867	19	ENSMUSG00000024966.8	Prion diseases	HSP90 chaperone cycle for steroid hormone receptors (SHR)		4	0	26837.6	27151.2	25907.7	25404.2	25846.6	30271.7	28437.9	26700.5	25585.5	26126.2	25775	25793.1	24889	25936.7	26987.4	14.712	14.7287	14.6611	14.6328	14.6577	14.8857	14.7955
High	Master Protein	Snap25	P60879	Synaptosomal-associated protein 25 [OS=Mus musculus]	0	147.853	67	14	114	14	206	23.3	4.77	365.63	14	cell organization and biogenesis;regulation of biological process;response to stimulus;transport	cytoplasm;cytoskeleton;cytosol;endosome;membrane	protein binding;transporter activity	Pf00835, Pf05739	20614	2	ENSMUSG00000027273.13	Synaptic vesicle cycle; Insulin secretion	Acetylcholine Neurotransmitter Release Cycle; Neutrophil degranulation; Norepinephrine Neurotransmitter Release Cycle; Other interleukin signaling; GABA synthesis, release, reuptake and degradation; Glutamate Neurotransmitter Release Cycle	Insulin Signaling	16	0	11260.2	12073.8	11679.9	11553.9	12010.1	12641.5	12833.4	12130.1	11378.8	11824.6	12021.6	11571.3	10720.9	12059	12222.8	13.4589	13.5596	13.5117	13.4961	13.552	13.6259	13.6476
High	Master Protein	Hadha	Q8BMS1	Trifunctional enzyme subunit alpha, mitochondrial [OS=Mus musculus]	0	147.626	25	16	362	16	763	82.6	9.14	1428.92	16	metabolic process;response to stimulus	membrane;mitochondrion;organelle lumen	catalytic activity;nucleotide binding;protein binding	Pf00378, Pf00725, Pf02737	97212	5	ENSMUSG00000025745.11	Fatty acid metabolism; Tryptophan metabolism; Valine, leucine and isoleucine degradation; Metabolic pathways; Lysine degradation; Fatty acid degradation; Butanoate metabolism; beta-Alanine metabolism; Propanoate metabolism; Fatty acid elongation; Carbon metabolism; Biosynthesis of unsaturated fatty acids	Beta oxidation of myristoyl-CoA to lauroyl-CoA; Acyl chain remodeling of CL; Beta oxidation of palmitoyl-CoA to myristoyl-CoA; Beta oxidation of octanoyl-CoA to hexanoyl-CoA; Beta oxidation of decanoyl-CoA to octanoyl-CoA-CoA; Beta oxidation of hexanoyl-CoA to butanoyl-CoA; Beta oxidation of lauroyl-CoA to decanoyl-CoA-CoA	Fatty Acid Beta Oxidation; Mitochondrial LC-Fatty Acid Beta-Oxidation	28	0	19777.3	20001.6	20473.1	23903.2	20111.7	22202.5	17505.4	20128.7	19537.3	19993.2	20845	21011	19777.2	20617.8	20573.9	14.2716	14.2878	14.3214	14.5449	14.2957	14.4384	14.0955
High	Master Protein	Cct8	P42932	T-complex protein 1 subunit theta [OS=Mus musculus]	0	147.221	34	16	99	16	548	59.5	5.62	357.93	16	cell organization and biogenesis;metabolic process;regulation of biological process;transport	cytoplasm;cytoskeleton;cytosol	nucleotide binding;protein binding	Pf00118	12469	16	ENSMUSG00000025613.13		Neutrophil degranulation; Cooperation of PDCL (PhLP1) and TRiC/CCT in G-protein beta folding; Association of TriC/CCT with target proteins during biosynthesis		8	0	16933.2	16084.5	16525.6	16469.9	16154.1	16411.8	16516.5	16432.1	16211.8	16313.9	16282.8	15885.9	15795	16128.9	16238.8	14.0476	13.9734	14.0124	14.0075	13.9796	14.0024	14.0116
High	Master Protein	Tcp1	P11983	T-complex protein 1 subunit alpha [OS=Mus musculus]	0	145.66	35	14	115	14	556	60.4	6.16	466.55	14	metabolic process;regulation of biological process;transport	cytoplasm;cytoskeleton;Golgi	nucleotide binding;protein binding;RNA binding	Pf00118	21454	17	ENSMUSG00000068039.12		Cooperation of PDCL (PhLP1) and TRiC/CCT in G-protein beta folding; Association of TriC/CCT with target proteins during biosynthesis		5	0	13088.4	13112.7	13332.2	13355.6	13072.8	12925.3	13067.4	13367.4	13067.5	13128.8	13466.1	13129.6	12765	13326.1	13080.4	13.676	13.6787	13.7026	13.7052	13.6743	13.6579	13.6737
High	Master Protein	Tufm	Q8BFR5	elongation factor Tu, mitochondrial [OS=Mus musculus]	0	145.365	32	12	121	12	452	49.5	7.56	460.02	12	metabolic process;response to stimulus	membrane;mitochondrion	catalytic activity;nucleotide binding;RNA binding	Pf00009, Pf03143, Pf03144	233870	7	ENSMUSG00000073838.10				0	0	16097.9	16835.6	16693	16674.5	16921.8	16718.6	16901.2	16994.8	16683.1	17381.5	17537.4	17677.8	15979.4	17362.1	17694.9	13.9746	14.0392	14.027	14.0254	14.0466	14.0292	14.0448
High	Master Protein	Ahcyl1	Q80SW1	S-adenosylhomocysteine hydrolase-like protein 1 [OS=Mus musculus]	0	144.831	34	15	165	9	530	58.9	6.89	631.87	15	metabolic process;regulation of biological process;response to stimulus;transport	cytoplasm;cytosol;endoplasmic reticulum;membrane	catalytic activity;nucleotide binding;protein binding;RNA binding	Pf00670, Pf01262, Pf01488, Pf02254, Pf02826, Pf05221	229709	3	ENSMUSG00000027893.14	Metabolic pathways; Cysteine and methionine metabolism	Ion homeostasis	One carbon metabolism and related pathways	6	6	22923.9	24234.2	24169.5	24618.2	24848.5	23969	23483.7	24581.4	22970.8	24479.5	24739.4	24636.3	22073	24030.3	24555.6	14.4846	14.5648	14.5609	14.5874	14.6009	14.5489	14.5194
High	Master Protein	Slc4a4	O88343	Electrogenic sodium bicarbonate cotransporter 1 [OS=Mus musculus]	0	143.059	16	14	151	14	1079	121.4	6.84	599.78	14	cellular homeostasis;transport	membrane	protein binding;transporter activity	Pf00359, Pf00955, Pf07565	54403	5	ENSMUSG00000060961.14	Pancreatic secretion; Proximal tubule bicarbonate reclamation; Bile secretion	Bicarbonate transporters		7	0	14931.8	15856.2	16004.8	16250.4	16308.2	14945.8	15257.3	15837.7	15469.6	16051	16605.4	16728.8	15073.7	16311.3	16411.7	13.8661	13.9528	13.9662	13.9882	13.9933	13.8675	13.8972
High	Master Protein	Pebp1	P70296	phosphatidylethanolamine-binding protein 1 [OS=Mus musculus]	0	142.736	56	6	183	6	187	20.8	5.4	1027.29	6	metabolic process;regulation of biological process;response to stimulus	cell surface;cytoplasm;endoplasmic reticulum;Golgi;membrane;mitochondrion;nucleus	enzyme regulator activity;nucleotide binding;protein binding;RNA binding	Pf01161	23980	5	ENSMUSG00000032959.12		MAP2K and MAPK activation; Negative regulation of MAPK pathway; Interleukin-20 family signaling	TNF-alpha NF-kB Signaling Pathway; EGFR1 Signaling Pathway	12	0	14605	13790.2	13799.2	14683.8	13829.2	17385	17399.7	14571.6	13861	13793.1	14608.9	13865.2	13384.5	14039.2	14344.6	13.8342	13.7514	13.7523	13.8419	13.7554	14.0856	14.0868
High	Master Protein	Ppp2ca	P63330	Serine/threonine-protein phosphatase 2A catalytic subunit alpha isoform [OS=Mus musculus]	0	142.305	49	11	107	2	309	35.6	5.54	513.72	11	cell organization and biogenesis;cellular homeostasis;metabolic process;regulation of biological process;response to stimulus	chromosome;cytoplasm;cytoskeleton;cytosol;membrane;nucleus	catalytic activity;metal ion binding;protein binding	Pf00149	19052	11	ENSMUSG00000020349.4	mRNA surveillance pathway; Chagas disease (American trypanosomiasis); Dopaminergic synapse; Hippo signaling pathway; Oocyte meiosis; Sphingolipid signaling pathway; Long-term depression; TGF-beta signaling pathway; Hepatitis C; PI3K-Akt signaling pathway; AMPK signaling pathway; Tight junction; Adrenergic signaling in cardiomyocytes	RAF activation; Cyclin A/B1/B2 associated events during G2/M transition; Interleukin-20 family signaling; Resolution of Sister Chromatid Cohesion; Separation of Sister Chromatids; Spry regulation of FGF signaling; Beta-catenin phosphorylation cascade; Activated TLR4 signalling; Nonsense Mediated Decay (NMD) enhanced by the Exon Junction Complex (EJC); Signaling by GPCR; PI5P, PP2A and IER3 Regula…	TNF-alpha NF-kB Signaling Pathway; Focal Adhesion-PI3K-Akt-mTOR-signaling pathway; Glycogen Metabolism; IL-3 Signaling Pathway; IL-6 signaling Pathway; Wnt Signaling Pathway NetPath; Wnt Signaling Pathway and Pluripotency	112	9	9963.9	10007.1	10113.9	9970.3	10066	9479.3	9447.9	10175	10044.7	10411.9	10143.2	10135.6	9484.2	10191	9691.9	13.2825	13.2887	13.3041	13.2834	13.2972	13.2106	13.2058
High	Master Protein	Rdx	P26043	radixin [OS=Mus musculus]	0	141.999	32	16	121	11	583	68.5	6.2	446.19	16	cell organization and biogenesis;regulation of biological process;response to stimulus	cytoplasm;cytoskeleton;membrane	protein binding;RNA binding	Pf00373, Pf00769, Pf09379, Pf09380	19684	9	ENSMUSG00000032050.17	Regulation of actin cytoskeleton; MicroRNAs in cancer; Proteoglycans in cancer		Regulation of Actin Cytoskeleton	4	1	7650.3	7905.8	7225.8	7027.4	7091	7204.2	7247.6	7219.8	7585.1	7493.3	7805.4	7642.9	7871.1	7660.7	7666	12.9013	12.9487	12.8189	12.7788	12.7918	12.8146	12.8233
High	Master Protein	Sucla2	Q9Z2I9	Succinate--CoA ligase [ADP-forming] subunit beta, mitochondrial [OS=Mus musculus]	0	141.743	37	15	126	15	463	50.1	7.01	406.02	15	metabolic process	mitochondrion	catalytic activity;metal ion binding;nucleotide binding	Pf00549, Pf02222, Pf02786, Pf08442, Pf13535, Pf13549	20916	14	ENSMUSG00000022110.13	Citrate cycle (TCA cycle); Metabolic pathways; Propanoate metabolism; Carbon metabolism	Citric acid cycle (TCA cycle)	TCA Cycle	9	0	19443.1	19998.6	19878.7	21893.2	20271	20090.3	19674.3	20744.4	19644.1	20522.6	21393.2	21439.7	19255.6	20083.7	21171.1	14.247	14.2876	14.2789	14.4182	14.3071	14.2942	14.264
High	Master Protein	Dnm1l	Q8K1M6-3	Isoform 3 of Dynamin-1-like protein [OS=Mus musculus]	0	141.425	33	23	127	1	699	78	6.81	545.06	23	cell death;cell organization and biogenesis;regulation of biological process;transport	cytoplasm;cytoskeleton;cytosol;endoplasmic reticulum;Golgi;membrane;mitochondrion	catalytic activity;nucleotide binding;protein binding	Pf00350, Pf01031, Pf02212	74006	16	ENSMUSG00000022789.14				0	0	78.3	83.1	94.7	99.9	93.4	100	115.3	87.7	94.2	82.9	86.6	93.4	103.3	86.4	84.4	6.29094	6.37678	6.56529	6.64241	6.54535	6.64386	6.84925
High	Master Protein	Dnm1l	Q8K1M6-1	Dynamin-1-like protein [OS=Mus musculus]	0	141.425	31	23	125	1	742	82.6	7.05	532.33	23	cell death;cell organization and biogenesis;regulation of biological process;response to stimulus;transport	cytoplasm;cytoskeleton;cytosol;endoplasmic reticulum;Golgi;membrane;mitochondrion	catalytic activity;nucleotide binding;protein binding	Pf00350, Pf01031, Pf02212	74006	16		TNF signaling pathway; NOD-like receptor signaling pathway	Apoptotic execution phase		5	22	14103.5	14903	15082	14623.2	15158.3	15372.4	15562	14881.6	13078.3	14366.9	13640.2	13699.6	13184.5	13641.9	14290.3	13.7838	13.8633	13.8805	13.836	13.8878	13.9081	13.9257
High	Master Protein	Prep	Q9QUR6	prolyl endopeptidase [OS=Mus musculus]	0	140.936	28	14	48	14	710	80.7	5.73	206.69	14	metabolic process	cytoplasm;cytosol;membrane;nucleus	catalytic activity	Pf00326, Pf02897	19072	10	ENSMUSG00000019849.11	Renin-angiotensin system			1	0	3463.8	3355.8	3517.2	3665.5	3514.3	3480.8	3483.2	3571.9	3486.2	3517	3580.2	3435.3	3393.6	3481.1	3453.3	11.7581	11.7124	11.7802	11.8398	11.779	11.7652	11.7662
High	Master Protein	Ckmt1	P30275	Creatine kinase U-type, mitochondrial [OS=Mus musculus]	0	140.593	33	11	565	10	418	47	8.16	2341.8	11	metabolic process;regulation of biological process	membrane;mitochondrion	catalytic activity;nucleotide binding;protein binding	Pf00217, Pf02807	12716	2	ENSMUSG00000000308.14	Arginine and proline metabolism; Metabolic pathways	Creatine metabolism		6	1	36608	37822	38874.3	38821.1	40693.6	42151.9	38027	37148.6	34188.9	37203.1	33807.7	34263.3	34074.4	35590.4	37663	15.1599	15.2069	15.2465	15.2446	15.3125	15.3633	15.2147
High	Master Protein	Got1	P05201	Aspartate aminotransferase, cytoplasmic [OS=Mus musculus]	0	140.481	38	17	331	17	413	46.2	7.14	1107.03	17	metabolic process;regulation of biological process;response to stimulus	cytoplasm;cytosol;mitochondrion;nucleus;vacuole	catalytic activity	Pf00155	14718	19	ENSMUSG00000025190.13	Arginine and proline metabolism; Metabolic pathways; Phenylalanine, tyrosine and tryptophan biosynthesis; Biosynthesis of amino acids; 2-Oxocarboxylic acid metabolism; Cysteine and methionine metabolism; Carbon metabolism; Alanine, aspartate and glutamate metabolism; Phenylalanine metabolism; Arginine biosynthesis; Tyrosine metabolism	Gluconeogenesis; Amino acid synthesis and interconversion (transamination)	Glycolysis and Gluconeogenesis; Alanine and aspartate metabolism	19	0	41001.6	41856	41518.6	39412.7	40405.8	39320.2	41562.4	39808.4	39147.6	39987.6	38730.6	38488.7	43103.4	40076.7	38865.5	15.3234	15.3531	15.3415	15.2664	15.3023	15.263	15.343
High	Master Protein	Clasp1	Q80TV8-2	Isoform 2 of CLIP-associating protein 1 [OS=Mus musculus]	0	139.018	18	22	39	1	1525	167.8	9	116.5	22	cell division;cell organization and biogenesis;regulation of biological process	chromosome;cytoplasm;cytoskeleton;Golgi;membrane	protein binding	Pf02985, Pf12348	76707	1					0	0
High	Master Protein	Dnm3	Q8BZ98	Dynamin-3 [OS=Mus musculus]	0	138.098	25	20	160	15	863	97.1	8.35	605.49	20	cell organization and biogenesis;regulation of biological process;transport	cytoplasm;cytoskeleton;Golgi;membrane;mitochondrion	catalytic activity;nucleotide binding;protein binding	Pf00169, Pf00350, Pf01031, Pf02212	103967	1		Endocytosis; Phospholipase D signaling pathway; Endocrine and other factor-regulated calcium reabsorption; Synaptic vesicle cycle; Bacterial invasion of epithelial cells	Recycling pathway of L1; MHC class II antigen presentation; Toll Like Receptor 4 (TLR4) Cascade		15	2	13508.7	12964.8	13742	13940.9	13522.1	13131.7	13869.7	13267.9	13437.5	13201.6	13266	12936.7	13323.6	13169.6	13224.4	13.7216	13.6623	13.7463	13.767	13.723	13.6808	13.7596
High	Master Protein	Cct6a	P80317	T-complex protein 1 subunit zeta [OS=Mus musculus]	0	137.941	31	13	114	13	531	58	7.08	468.62	13	metabolic process;regulation of biological process;transport	cytoplasm;cytosol;membrane	nucleotide binding;protein binding;RNA binding	Pf00118, Pf05504	12466	5					0	0	13438.6	13141.7	13607.8	13652.7	13660.9	13162	13819.2	13572.7	13258.1	13477	13419.9	13351.7	12984.9	13419.9	13303.5	13.7141	13.6819	13.7321	13.7369	13.7378	13.6841	13.7544
High	Master Protein	Trf	Q921I1	Serotransferrin [OS=Mus musculus]	0	137.716	27	18	92	18	697	76.7	7.18	276.11	18	cell differentiation;cell organization and biogenesis;cellular homeostasis;metabolic process;regulation of biological process;response to stimulus;transport	cell surface;endosome;extracellular;membrane	metal ion binding;protein binding;transporter activity	Pf00405, Pf12974	22041	9	ENSMUSG00000032554.15	Mineral absorption; HIF-1 signaling pathway	Regulation of Insulin-like Growth Factor (IGF) transport and uptake by Insulin-like Growth Factor Binding Proteins (IGFBPs); Post-translational protein phosphorylation; Platelet degranulation ; Cargo recognition for clathrin-mediated endocytosis; Transferrin endocytosis and recycling	Iron Homeostasis	18	0	14832.4	13585.9	16430	15329.1	14162.1	19453.4	16200.2	13984.8	16530	15073.2	13775.6	13504.5	15228.6	15889.8	13697.4	13.8565	13.7298	14.004	13.904	13.7897	14.2477	13.9837
High	Master Protein	Tuba8	Q9JJZ2	Tubulin alpha-8 chain [OS=Mus musculus]	0	137.167	27	9	981	2	449	50	5.1	5376.17	9	cell organization and biogenesis	cytoplasm;cytoskeleton	catalytic activity;nucleotide binding;structural molecule activity	Pf00091, Pf03953	53857	6	ENSMUSG00000030137.8	Phagosome; Gap junction; Apoptosis			3	0	244.6	286.3	242.3	267.3	274.2	240.3	269.5	267	243.5	270.8	277.1	258	250.4	233.9	270	7.93428	8.16138	7.92065	8.06232	8.09908	7.90869	8.07414
High	Master Protein	Gnb2	P62880	Guanine nucleotide-binding protein G(I)/G(S)/G(T) subunit beta-2 [OS=Mus musculus]	0	137.126	39	8	244	4	340	37.3	6	1278.06	8	regulation of biological process;response to stimulus	cytoplasm;membrane	catalytic activity;protein binding;signal transducer activity	Pf00400	14693	5	ENSMUSG00000029713.15	Morphine addiction; Cholinergic synapse; Retrograde endocannabinoid signaling; Dopaminergic synapse; Ras signaling pathway; GABAergic synapse; Chemokine signaling pathway; Glutamatergic synapse; Pathways in cancer; Alcoholism; PI3K-Akt signaling pathway; Circadian entrainment; Serotonergic synapse	Glucagon signaling in metabolic regulation; Glucagon-like Peptide-1 (GLP1) regulates insulin secretion; Cooperation of PDCL (PhLP1) and TRiC/CCT in G-protein beta folding; Adrenaline,noradrenaline inhibits insulin secretion; Activation of G protein gated Potassium channels; Vasopressin regulates renal water homeostasis via Aquaporins; Glucagon-type ligand receptors; Inhibition of voltage gated Ca…	Chemokine signaling pathway; G Protein Signaling Pathways; Focal Adhesion-PI3K-Akt-mTOR-signaling pathway; Myometrial Relaxation and Contraction Pathways; Calcium Regulation in the Cardiac Cell	47	1	6954.3	6844	6820.1	6998.5	6943	6167.2	6939.9	6883.5	7033.6	6929.1	6933.9	7013.7	6851.8	6902.3	6738	12.7637	12.7406	12.7356	12.7728	12.7613	12.5904	12.7607
High	Master Protein	Phb	P67778	Prohibitin [OS=Mus musculus]	0	136.945	46	11	197	11	272	29.8	5.76	887.04	11	cell differentiation;cell organization and biogenesis;metabolic process;regulation of biological process;response to stimulus	cell surface;cytoplasm;endosome;membrane;mitochondrion;nucleus	DNA binding;protein binding	Pf01145	18673	11	ENSMUSG00000038845.11		RAF activation; Interleukin-20 family signaling; Processing of SMDT1		12	0	9087.7	9808.3	9692.1	9588.4	10014.1	9599	9655.6	9475.2	8828.1	9546	9099.3	9336.6	9354.6	9262.7	9686.4	13.1497	13.2598	13.2426	13.2271	13.2897	13.2287	13.2372
High	Master Protein	Slc25a4	P48962	ADP/ATP translocase 1 [OS=Mus musculus]	0	135.679	45	13	339	7	298	32.9	9.72	981.46	13	cell organization and biogenesis;regulation of biological process;transport	membrane;mitochondrion;nucleus	protein binding;transporter activity	Pf00153	11739	8	ENSMUSG00000031633.4	HTLV-I infection; Huntington's disease; Parkinson's disease; cGMP-PKG signaling pathway; Calcium signaling pathway	Regulation of insulin secretion	Electron Transport Chain; mRNA processing	10	6	59756.5	68957	71117.9	74462.5	75893.2	69948.7	68585.6	71584.3	64539	70182.2	67631.4	72363	69213	69505.4	73535.7	15.8668	16.0734	16.1179	16.1842	16.2117	16.094	16.0656
High	Master Protein	Crmp1	P97427	Dihydropyrimidinase-related protein 1 [OS=Mus musculus]	0	135.646	26	12	132	9	572	62.1	7.12	507.96	12	cell organization and biogenesis;cellular component movement;regulation of biological process;response to stimulus	cytoplasm;cytoskeleton;cytosol	catalytic activity;protein binding	Pf01979, Pf07969, Pf13147, Pf13594	12933	5	ENSMUSG00000029121.15		CRMPs in Sema3A signaling		4	1	8250.3	8405.4	9161	9723.5	9063.5	8673.2	7995.3	9132.4	8953.1	8873	8896.4	8777.1	7887.8	8217.8	8571.2	13.0102	13.0371	13.1613	13.2473	13.1459	13.0823	12.9649
High	Master Protein	Clasp1	Q80TV8-1	CLIP-associating protein 1 [OS=Mus musculus]	0	135.108	17	22	40	1	1535	169.1	9.03	120.62	22	cell division;cell organization and biogenesis;regulation of biological process	chromosome;cytoplasm;cytoskeleton;Golgi;membrane	protein binding	Pf02985, Pf12348	76707	1					0	21	4973.9	4898.5	5040.2	4930.1	4929.7	4760.3	5489.8	4831	4811.8	4876	4737.5	4821	5085.2	4755.7	4765.4	12.2802	12.2581	12.2993	12.2674	12.2673	12.2168	12.4225
High	Master Protein	Scrn1	Q9CZC8	Secernin-1 [OS=Mus musculus]	0	134.993	40	11	71	11	414	46.3	4.79	342.87	11	metabolic process;transport	cytoplasm;membrane;nucleus	catalytic activity	Pf03577	69938	6	ENSMUSG00000019124.10				0	0	6742.5	6840.7	6919.5	7234.5	7098.9	7456.5	6777.9	6942.2	6792.5	6742.2	7012.6	6710.4	6517.6	6583.3	6881.8	12.7191	12.7399	12.7565	12.8207	12.7934	12.8643	12.7266
High	Master Protein	Got2	P05202	Aspartate aminotransferase, mitochondrial [OS=Mus musculus]	0	134.284	30	12	298	12	430	47.4	9	1067.39	12	metabolic process;response to stimulus;transport	cell surface;membrane;mitochondrion;organelle lumen	catalytic activity;protein binding;RNA binding	Pf00155	14719	8	ENSMUSG00000031672.8	Arginine and proline metabolism; Fat digestion and absorption; Metabolic pathways; Phenylalanine, tyrosine and tryptophan biosynthesis; Biosynthesis of amino acids; 2-Oxocarboxylic acid metabolism; Cysteine and methionine metabolism; Carbon metabolism; Alanine, aspartate and glutamate metabolism; Phenylalanine metabolism; Arginine biosynthesis; Tyrosine metabolism		Glycolysis and Gluconeogenesis; Alanine and aspartate metabolism	14	0	44068.9	48111.3	48478.5	51766.5	50426.3	48381.7	45816.9	49829.8	47336.8	50282	50675.4	50770.5	45677.5	49279.3	51462.9	15.4275	15.5541	15.5651	15.6597	15.6219	15.5622	15.4836
High	Master Protein	Plcb1	Q9Z1B3-1	1-phosphatidylinositol 4,5-bisphosphate phosphodiesterase beta-1 [OS=Mus musculus]	0	132.686	18	17	51	17	1216	138.3	6.13	172.83	17	cell differentiation;metabolic process;regulation of biological process;response to stimulus	cytoplasm;cytosol;membrane;nucleus	catalytic activity;enzyme regulator activity;metal ion binding;protein binding;signal transducer activity	Pf00168, Pf00387, Pf00388, Pf08703, Pf09279	18795	2	ENSMUSG00000051177.16	Oxytocin signaling pathway; AGE-RAGE signaling pathway in diabetic complications; Wnt signaling pathway; Cholinergic synapse; Chagas disease (American trypanosomiasis); Phospholipase D signaling pathway; Retrograde endocannabinoid signaling; Pancreatic secretion; Dopaminergic synapse; African trypanosomiasis; NOD-like receptor signaling pathway; Long-term potentiation; Chemokine signaling pathway…	G beta:gamma signalling through PLC beta; PLC beta mediated events; Fatty Acids bound to GPR40 (FFAR1) regulate insulin secretion; Ca2+ pathway; Presynaptic function of Kainate receptors; Acetylcholine regulates insulin secretion; Gastrin-CREB signalling pathway via PKC and MAPK; Synthesis of IP3 and IP4 in the cytosol	Alzheimers Disease; Chemokine signaling pathway; IL-2 Signaling Pathway	74	0	3225.5	3347.8	3372.2	4077.6	3351	3476.3	3314.9	3388.8	3311.3	3334.1	3413	3467.1	3092.2	3275.2	3299.3	11.6553	11.709	11.7195	11.9935	11.7104	11.7633	11.6947
High	Master Protein	Basp1	Q91XV3	Brain acid soluble protein 1 [OS=Mus musculus]	0	131.82	50	7	87	7	226	22.1	4.51	380.82	7	cell differentiation;regulation of biological process	cytoplasm;membrane;nucleus	DNA binding;protein binding		70350	15	ENSMUSG00000045763.7				0	0	12753.3	11772.2	11597.2	12673.5	12276.3	14636.7	13831.1	14020.6	13255.2	11971.6	13774.2	13582.1	12990.1	11918.2	13695	13.6386	13.5231	13.5015	13.6295	13.5836	13.8373	13.7556
High	Master Protein	Gapdh; Gm20899; LOC100042025; Gapdh-ps15; Gm12033	P16858	glyceraldehyde-3-phosphate dehydrogenase [OS=Mus musculus]	0	130.8	33	7	839	7	333	35.8	8.25	4409.24	7	cell death;cell organization and biogenesis;defense response;development;metabolic process;regulation of biological process;response to stimulus	cytoplasm;cytoskeleton;cytosol;membrane;mitochondrion;nucleus	catalytic activity;enzyme regulator activity;nucleotide binding;protein binding	Pf00044, Pf02800	14433; 100042025; 100042746	6; Y; 11	ENSMUSG00000057666.18	Metabolic pathways; Biosynthesis of amino acids; Glycolysis / Gluconeogenesis; HIF-1 signaling pathway; Alzheimer's disease; Carbon metabolism		Glycolysis and Gluconeogenesis	7	0	51116	50403.3	51866	54730.8	52206.7	52522.9	43511.4	53613.1	54830.6	54452.8	55831.5	54312.9	47395.9	54844	52199.1	15.6415	15.6212	15.6625	15.7401	15.6719	15.6807	15.4091
High	Master Protein	Atic	Q9CWJ9	bifunctional purine biosynthesis protein purH [OS=Mus musculus]	0	130.741	31	12	60	12	592	64.2	6.76	262.2	12	metabolic process;response to stimulus	membrane;mitochondrion	catalytic activity;protein binding	Pf01808, Pf02142	108147	1	ENSMUSG00000026192.13	Metabolic pathways; Purine metabolism; Antifolate resistance; One carbon pool by folate	Purine ribonucleoside monophosphate biosynthesis	Purine metabolism; One Carbon Metabolism	10	0	3609.6	3644.2	3805.3	3905.6	3666.1	3533.3	3642.2	3562.7	3707.7	3758.3	3724.8	3748.3	3970.8	3809.6	3715	11.8176	11.8314	11.8938	11.9313	11.84	11.7868	11.8306
High	Master Protein	Pgk1	P09411	phosphoglycerate kinase 1 [OS=Mus musculus]	0	130.149	31	11	422	11	417	44.5	7.9	1598.28	11	cell differentiation;metabolic process;regulation of biological process;response to stimulus	cytoplasm;cytosol;membrane	catalytic activity;nucleotide binding	Pf00162	18655	X	ENSMUSG00000062070.12	Metabolic pathways; Biosynthesis of amino acids; Glycolysis / Gluconeogenesis; HIF-1 signaling pathway; Carbon metabolism	Gluconeogenesis; Glycolysis	Glycolysis and Gluconeogenesis	11	0	40625.7	42154.3	42037.7	41240.6	41971	43438.7	44814.9	41388.2	40391.4	40700.3	41758.2	41042.4	38897.1	40917.6	40327.1	15.3101	15.3634	15.3594	15.3318	15.3571	15.4067	15.4517
High	Master Protein	Ap2b1	Q9DBG3	AP-2 complex subunit beta [OS=Mus musculus]	0	129.194	17	15	100	6	937	104.5	5.38	356.63	15	cell organization and biogenesis;transport	membrane	protein binding;transporter activity	Pf01602, Pf02883, Pf09066, Pf12717, Pf13646	71770	11	ENSMUSG00000035152.14	Endocytosis; Endocrine and other factor-regulated calcium reabsorption; Huntington's disease; Synaptic vesicle cycle	WNT5A-dependent internalization of FZD4; Trafficking of GluR2-containing AMPA receptors; VLDLR internalisation and degradation; Retrograde neurotrophin signalling; WNT5A-dependent internalization of FZD2, FZD5 and ROR2; Recycling pathway of L1; MHC class II antigen presentation; Cargo recognition for clathrin-mediated endocytosis; LDL clearance		36	9	13613.6	15021.6	15904.9	15648.2	16306.4	14987.3	15746.5	15507	14606.1	15468.2	15341.3	14866.3	14881.5	15219.2	15349.9	13.7328	13.8748	13.9572	13.9337	13.9932	13.8715	13.9427
High	Master Protein	Atp6v0a1	Q9Z1G4	V-type proton ATPase 116 kDa subunit a isoform 1 [OS=Mus musculus]	0	128.628	21	13	141	13	839	96.4	6.76	603.26	13	cell organization and biogenesis;cellular homeostasis;metabolic process;regulation of biological process;transport	cytoplasm;cytosol;Golgi;membrane	catalytic activity;protein binding;transporter activity	Pf01496	11975	11	ENSMUSG00000019302.16	Rheumatoid arthritis; Metabolic pathways; Tuberculosis; Lysosome; Phagosome; Oxidative phosphorylation; Synaptic vesicle cycle; Collecting duct acid secretion	Ion channel transport; ROS, RNS production in phagocytes; Neutrophil degranulation; Transferrin endocytosis and recycling; Insulin receptor recycling		20	0	13097.7	14327.6	14937.2	14866.7	14675.2	13371.4	13393.5	14682.6	13600.8	13940.6	14315.2	14209	12452.7	13634	14030.5	13.677	13.8065	13.8666	13.8598	13.8411	13.7069	13.7092
High	Master Protein	Ap2a2	P17427	AP-2 complex subunit alpha-2 [OS=Mus musculus]	0	128.598	18	15	269	9	938	104	6.93	1023.25	15	regulation of biological process;transport	Golgi;membrane	protein binding;transporter activity	Pf01602, Pf02296, Pf02883, Pf13646	11772	7	ENSMUSG00000002957.11	Endocytosis; Endocrine and other factor-regulated calcium reabsorption; Huntington's disease; Synaptic vesicle cycle	WNT5A-dependent internalization of FZD4; Trafficking of GluR2-containing AMPA receptors; Neutrophil degranulation; VLDLR internalisation and degradation; Retrograde neurotrophin signalling; WNT5A-dependent internalization of FZD2, FZD5 and ROR2; Recycling pathway of L1; MHC class II antigen presentation; Cargo recognition for clathrin-mediated endocytosis; LDL clearance		38	0	5075.5	5149.6	5502.2	5386.2	5349.7	5508.2	5631.4	5237	5434	5370.1	5551.1	5221.6	5109.1	5377.6	5291.6	12.3093	12.3302	12.4258	12.3951	12.3852	12.4274	12.4593
High	Master Protein	Camk2b	P28652	Calcium/calmodulin-dependent protein kinase type II subunit beta [OS=Mus musculus]	0	128.218	26	10	107	5	542	60.4	7.28	519.27	10	cell differentiation;cell organization and biogenesis;metabolic process;regulation of biological process;response to stimulus;transport	cytoplasm;cytoskeleton;cytosol;endoplasmic reticulum;membrane	catalytic activity;nucleotide binding;protein binding	Pf00069, Pf07714, Pf08332, Pf12680, Pf13474, Pf14534	12323	11	ENSMUSG00000057897.14	Oxytocin signaling pathway; ErbB signaling pathway; Wnt signaling pathway; Cholinergic synapse; Dopaminergic synapse; Long-term potentiation; Amphetamine addiction; Tuberculosis; Melanogenesis; Axon guidance; Oocyte meiosis; Proteoglycans in cancer; Neurotrophin signaling pathway; HIF-1 signaling pathway; Calcium signaling pathway; cAMP signaling pathway; Aldosterone synthesis and secretion; GnRH…	Trafficking of AMPA receptors; RAF/MAP kinase cascade; CREB phosphorylation through the activation of CaMKII; Ras activation uopn Ca2+ infux through NMDA receptor; Interferon gamma signaling; Unblocking of NMDA receptor, glutamate binding and activation; Interleukin-20 family signaling; HSF1-dependent transactivation	Hypothetical Network for Drug Addiction; Serotonin and anxiety; Primary Focal Segmental Glomerulosclerosis FSGS; Myometrial Relaxation and Contraction Pathways; Wnt Signaling Pathway NetPath; Calcium Regulation in the Cardiac Cell	57	0	4415	4279.8	4455.7	4735.6	4510.9	4087	4004.1	4552	4307.4	4337	4781.4	4494.4	4093.3	4285	4388.6	12.1082	12.0633	12.1214	12.2093	12.1392	11.9968	11.9673
High	Master Protein	Plcl1	Q3USB7	Inactive phospholipase C-like protein 1 [OS=Mus musculus]	0	127.892	20	16	40	16	1096	122.6	5.64	156.18	16	metabolic process;regulation of biological process;response to stimulus	cytoplasm;membrane	catalytic activity;protein binding;signal transducer activity	Pf00168, Pf00169, Pf00387, Pf00388, Pf09279	227120	1	ENSMUSG00000038349.10	GABAergic synapse			1	0	2967.9	3023.1	2975.7	3009.8	2947.8	2756.1	3422.9	3105.1	3045.3	3024.6	2959	3048.9	3262.8	3023.2	2950.1	11.5352	11.5618	11.539	11.5555	11.5254	11.4284	11.741
High	Master Protein	Rcn2	Q8BP92	Reticulocalbin-2 [OS=Mus musculus]	0	127.622	40	9	58	9	320	37.2	4.42	275.22	9		endoplasmic reticulum;organelle lumen	metal ion binding;protein binding	Pf13499	26611	9	ENSMUSG00000032320.7			PluriNetWork	1	0	4387.9	4730	4722.4	4778.5	4866.4	5111.4	5155.7	4561.3	4589.3	4748.9	4856	5048.9	4747.6	4918.9	4881.3	12.0993	12.2076	12.2053	12.2223	12.2486	12.3195	12.332
High	Master Protein	Lmna	P48678-1	Prelamin-A/C [OS=Mus musculus]	0	127.346	33	22	79	21	665	74.2	6.98	196.35	22	cell organization and biogenesis;regulation of biological process;response to stimulus;transport	membrane;nucleus	protein binding;structural molecule activity	Pf00038, Pf00932, Pf12128	16905	3	ENSMUSG00000028063.15	Hypertrophic cardiomyopathy (HCM); Arrhythmogenic right ventricular cardiomyopathy (ARVC); Dilated cardiomyopathy; Apoptosis	Clearance of Nuclear Envelope Membranes from Chromatin; Breakdown of the nuclear lamina; Depolymerisation of the Nuclear Lamina; Initiation of Nuclear Envelope Reformation	Adipogenesis genes; FAS pathway and Stress induction of HSP regulation	22	1	12623.4	12327.1	12283.5	12585.1	12778.4	11828.3	13465.3	12756.3	12405.6	12898.4	12425.7	12741.2	12146.8	12187.4	12544.2	13.6238	13.5895	13.5844	13.6194	13.6414	13.53	13.717
High	Master Protein	Phgdh	Q61753	D-3-phosphoglycerate dehydrogenase [OS=Mus musculus]	0	126.933	26	12	132	12	533	56.5	6.54	553.39	12	cell differentiation;cell organization and biogenesis;metabolic process;regulation of biological process		catalytic activity;nucleotide binding	Pf00389, Pf02826	236539	3	ENSMUSG00000053398.11	Metabolic pathways; Biosynthesis of amino acids; Glycine, serine and threonine metabolism; Carbon metabolism	Serine biosynthesis		8	0	18465.8	17369	16974.3	18478	16614.9	17253.1	17582.4	17382.2	18609.5	18137.1	17266.6	17580.1	18656.5	17454.3	17382.2	14.1726	14.0842	14.0511	14.1735	14.0202	14.0746	14.1018
High	Master Protein	Ppp3ca	P63328	Serine/threonine-protein phosphatase 2B catalytic subunit alpha isoform [OS=Mus musculus]	0	126.383	32	13	104	7	521	58.6	5.86	333.59	13	cellular homeostasis;metabolic process;regulation of biological process;response to stimulus;transport	cytosol;membrane;mitochondrion;nucleus	catalytic activity;metal ion binding;protein binding	Pf00149	19055	3	ENSMUSG00000028161.17	Oxytocin signaling pathway; Wnt signaling pathway; T cell receptor signaling pathway; MAPK signaling pathway; Dopaminergic synapse; Amyotrophic lateral sclerosis (ALS); VEGF signaling pathway; Long-term potentiation; Amphetamine addiction; Tuberculosis; Axon guidance; HTLV-I infection; Oocyte meiosis; Osteoclast differentiation; B cell receptor signaling pathway; Glutamatergic synapse; cGMP-PKG s…	Ca2+ pathway; FCERI mediated Ca+2 mobilization; CLEC7A (Dectin-1) induces NFAT activation	Mitochondrial Gene Expression; MicroRNAs in Cardiomyocyte Hypertrophy; Alzheimers Disease; Serotonin and anxiety; G Protein Signaling Pathways; Spinal Cord Injury; MAPK signaling pathway	41	6	20081.2	20862.9	20632.8	21133.9	20701	19939.4	20729	21799.1	20038.7	19989	20567.8	20669.4	17874.9	19628	19492.7	14.2936	14.3487	14.3327	14.3673	14.3374	14.2833	14.3394
High	Master Protein	Gars	Q9CZD3	Glycine--tRNA ligase [OS=Mus musculus]	0	126.332	24	12	65	12	729	81.8	6.65	215.82	12	metabolic process	cytoplasm;cytosol;extracellular;mitochondrion	catalytic activity;nucleotide binding;protein binding	Pf00458, Pf00587, Pf03129	353172	6	ENSMUSG00000029777.10	Aminoacyl-tRNA biosynthesis			1	0	6315.4	5812.8	5944.2	6123.3	5974.1	6121.7	6173.3	5940	6206	6064.7	5826.8	5815.6	6119.5	5836.5	5908.3	12.6247	12.505	12.5373	12.5801	12.5445	12.5797	12.5918
High	Master Protein	Cct5	P80316	T-complex protein 1 subunit epsilon [OS=Mus musculus]	0	126.308	32	13	123	12	541	59.6	6.02	608.41	13	metabolic process;regulation of biological process;response to stimulus;transport	cytoplasm;cytoskeleton;cytosol	nucleotide binding;protein binding;RNA binding	Pf00118	12465	15	ENSMUSG00000022234.14		Cooperation of PDCL (PhLP1) and TRiC/CCT in G-protein beta folding; Association of TriC/CCT with target proteins during biosynthesis		5	0	4758.9	4706.3	4876.3	4698.6	4818.9	4634.6	4678.9	4837.3	4732	4803.2	4833.5	4733.6	4526.6	4761	4742.9	12.2164	12.2004	12.2516	12.198	12.2345	12.1782	12.192
High	Master Protein	Camk2g	Q923T9-1	Calcium/calmodulin-dependent protein kinase type II subunit gamma [OS=Mus musculus]	0	125.933	25	11	182	7	529	59.6	7.58	892.38	11	cell differentiation;cell organization and biogenesis;development;metabolic process;regulation of biological process;response to stimulus;transport	cytoplasm;endoplasmic reticulum;membrane	catalytic activity;nucleotide binding;protein binding	Pf00069, Pf07714, Pf08332, Pf12680, Pf13474, Pf14534	12325	14	ENSMUSG00000021820.16	Oxytocin signaling pathway; ErbB signaling pathway; Wnt signaling pathway; Cholinergic synapse; Dopaminergic synapse; Long-term potentiation; Amphetamine addiction; Tuberculosis; Melanogenesis; Axon guidance; Oocyte meiosis; Proteoglycans in cancer; Neurotrophin signaling pathway; HIF-1 signaling pathway; Calcium signaling pathway; cAMP signaling pathway; Aldosterone synthesis and secretion; GnRH…	Trafficking of AMPA receptors; RAF/MAP kinase cascade; CREB phosphorylation through the activation of CaMKII; Ras activation uopn Ca2+ infux through NMDA receptor; Interferon gamma signaling; Unblocking of NMDA receptor, glutamate binding and activation; Interleukin-20 family signaling; HSF1-dependent transactivation	Splicing factor NOVA regulated synaptic proteins; Myometrial Relaxation and Contraction Pathways; Wnt Signaling Pathway NetPath; Calcium Regulation in the Cardiac Cell	55	4	19166.4	18893.5	19169.9	20030.8	19157.2	17743.9	17484.8	19306.4	18568.6	18645.1	19934.2	19424.7	17222.5	18355.3	18190	14.2263	14.2056	14.2266	14.2899	14.2256	14.115	14.0938
High	Master Protein	Stx1b	P61264	Syntaxin-1B [OS=Mus musculus]	0	125.844	46	12	291	10	288	33.2	5.38	1068.51	12	cell organization and biogenesis;regulation of biological process;transport	cytoplasm;membrane;nucleus	protein binding	Pf00804, Pf05739, Pf13166, Pf14523	56216	7	ENSMUSG00000030806.6	SNARE interactions in vesicular transport; Synaptic vesicle cycle	LGI-ADAM interactions		4	2	27959.6	29912.9	30514.7	32005.5	30199.1	28625	27618.8	31293.2	29712.9	29769.6	31136.9	30844.9	26194.5	29257.1	29849.7	14.7711	14.8685	14.8972	14.966	14.8822	14.805	14.7534
High	Master Protein	Pdxp	P60487	Pyridoxal phosphate phosphatase [OS=Mus musculus]	0	125.821	55	13	90	13	292	31.5	5.74	388.91	13	cell organization and biogenesis;metabolic process;regulation of biological process;response to stimulus	cytoplasm;cytoskeleton;cytosol;membrane	catalytic activity;metal ion binding;protein binding	Pf00702, Pf13242, Pf13344, Pf13419	57028	15	ENSMUSG00000022436.15	Metabolic pathways; Vitamin B6 metabolism			2	0	8326	8566.7	8682.1	8923.5	8737.4	8385.5	8936.9	8605.9	8110.6	8420	8418.7	8437	8075.9	8424.9	8363.6	13.0234	13.0645	13.0838	13.1234	13.093	13.0337	13.1256
High	Master Protein	Acadvl	P50544	Very long-chain specific acyl-CoA dehydrogenase, mitochondrial [OS=Mus musculus]	0	125.653	29	13	64	13	656	70.8	8.75	277.41	13	cell differentiation;metabolic process;regulation of biological process;response to stimulus	cytosol;membrane;mitochondrion;nucleus	catalytic activity;nucleotide binding	Pf00441, Pf02770, Pf02771, Pf08028	11370	11	ENSMUSG00000018574.14	Fatty acid metabolism; Metabolic pathways; Fatty acid degradation	Beta oxidation of palmitoyl-CoA to myristoyl-CoA	Fatty Acid Beta Oxidation; Mitochondrial LC-Fatty Acid Beta-Oxidation	11	0	4269.4	4255.1	4501.6	4938.8	4510.4	4740.5	4259.7	4397.6	4462.7	4548.2	4726.9	4652.8	4704.1	4648.8	4580.3	12.0598	12.055	12.1362	12.2699	12.139	12.2108	12.0565
High	Master Protein	Dbn1	Q9QXS6	drebrin [OS=Mus musculus]	0	125.309	26	12	75	12	706	77.2	4.49	328.65	12	cell communication;cell differentiation;cell organization and biogenesis;cell proliferation;development;regulation of biological process;response to stimulus	cytoplasm;cytoskeleton;membrane	protein binding	Pf00241	56320	13	ENSMUSG00000034675.17				0	0	3045	3107	3095.5	3134.1	3329.2	3391.5	2968.9	3182.6	2826.9	2836.1	2935.3	2797.6	2789.2	2810.6	2941.3	11.5722	11.6013	11.596	11.6138	11.701	11.7277	11.5357
High	Master Protein	Usp5	P56399	Ubiquitin carboxyl-terminal hydrolase 5 [OS=Mus musculus]	0	125.126	24	17	108	17	858	95.8	5.01	338.34	17	metabolic process;regulation of biological process		catalytic activity;metal ion binding;protein binding	Pf00443, Pf00627, Pf02148, Pf13423	22225	6	ENSMUSG00000038429.10		Ub-specific processing proteases; Synthesis of active ubiquitin: roles of E1 and E2 enzymes		6	0	13566.9	13417.1	13327.9	13923.8	13314.3	13279.5	13749	13680.1	12798.7	12826.7	12380.9	12349	12323.7	12563	12487.2	13.7278	13.7118	13.7022	13.7653	13.7007	13.6969	13.747
High	Master Protein	Atp6v1e1	P50518	V-type proton ATPase subunit E 1 [OS=Mus musculus]	0	124.076	47	11	194	11	226	26.1	8.43	769.83	11	transport	cytoplasm;cytosol;endosome;membrane;mitochondrion	catalytic activity;protein binding;transporter activity	Pf01991	11973	6	ENSMUSG00000019210.10	mTOR signaling pathway; Rheumatoid arthritis; Metabolic pathways; Phagosome; Oxidative phosphorylation; Synaptic vesicle cycle; Collecting duct acid secretion	Ion channel transport; ROS, RNS production in phagocytes; Transferrin endocytosis and recycling; Insulin receptor recycling		18	0	16803.9	17664.4	17333.8	17203.7	17633.7	20429.4	20035	16905.7	15834.1	16878	17274.1	16276.1	16787.5	16219.2	17865.4	14.0365	14.1086	14.0813	14.0704	14.106	14.3184	14.2902
High	Master Protein	Ppp2cb	P62715	serine/threonine-protein phosphatase 2A catalytic subunit beta isoform [OS=Mus musculus]	0	123.952	45	10	92	1	309	35.6	5.43	431.15	10	cell organization and biogenesis;metabolic process;regulation of biological process;response to stimulus	chromosome;cytoplasm;cytoskeleton;cytosol;nucleus	catalytic activity;metal ion binding;protein binding	Pf00149	19053	8	ENSMUSG00000009630.10	mRNA surveillance pathway; Chagas disease (American trypanosomiasis); Dopaminergic synapse; Hippo signaling pathway; Oocyte meiosis; Sphingolipid signaling pathway; Long-term depression; TGF-beta signaling pathway; Hepatitis C; PI3K-Akt signaling pathway; AMPK signaling pathway; Tight junction; Adrenergic signaling in cardiomyocytes	RAF activation; Interleukin-20 family signaling; Cyclin A/B1/B2 associated events during G2/M transition; Resolution of Sister Chromatid Cohesion; Separation of Sister Chromatids; Spry regulation of FGF signaling; Beta-catenin phosphorylation cascade; Activated TLR4 signalling; Signaling by GPCR; PI5P, PP2A and IER3 Regulate PI3K/AKT Signaling; Regulation of TP53 Degradation; CTLA4 inhibitory sig…	Exercise-induced Circadian Regulation; Focal Adhesion-PI3K-Akt-mTOR-signaling pathway; Glycogen Metabolism; IL-6 signaling Pathway; Exercise-induced Circadian Regulation; Wnt Signaling Pathway and Pluripotency	106	0	723.6	717.7	710.7	686.5	711.6	627.9	667.9	714.7	700	721.3	696.3	696.5	684.1	686.4	662.1	9.49905	9.48724	9.4731	9.42312	9.47492	9.29439	9.38349
High	Master Protein	Slc1a2	P43006-1	excitatory amino acid transporter 2 [OS=Mus musculus]	0	123.414	17	10	241	2	572	62	6.68	886.41	10	cell communication;cell organization and biogenesis;regulation of biological process;response to stimulus;transport	cell surface;membrane	metal ion binding;transporter activity	Pf00375	20511	2	ENSMUSG00000005089.15	Amyotrophic lateral sclerosis (ALS); Glutamatergic synapse	Transport of inorganic cations/anions and amino acids/oligopeptides; Astrocytic Glutamate-Glutamine Uptake And Metabolism; Glutamate Neurotransmitter Release Cycle		11	8	31305.8	33227.3	31134	30242.2	31499.2	29048.2	30933.3	31660.1	30898.5	31168.9	34871.8	33308.8	30043	32861	33144.2	14.9341	15.0201	14.9262	14.8843	14.943	14.8262	14.9169
High	Master Protein	Endod1	Q8C522	endonuclease domain-containing 1 protein [OS=Mus musculus]	0	123.167	26	10	91	10	501	55.2	6.16	366.34	10	metabolic process	extracellular;membrane	catalytic activity;metal ion binding	Pf01223	71946	9	ENSMUSG00000037419.9		Platelet degranulation		4	0	9956.4	10103	10154.6	9419.1	10309	9333.4	10216.5	10063.3	10464.5	10127.4	9521.3	9854.6	10736.4	10187	9619.9	13.2814	13.3025	13.3098	13.2014	13.3316	13.1882	13.3186
High	Master Protein	Sirt2	Q8VDQ8-1	NAD-dependent protein deacetylase sirtuin-2 [OS=Mus musculus]	0	122.792	25	8	434	8	389	43.2	5.35	2090.92	8	cell communication;cell differentiation;cell division;cell organization and biogenesis;metabolic process;regulation of biological process;response to stimulus	chromosome;cytoplasm;cytoskeleton;cytosol;membrane;mitochondrion;nucleus	catalytic activity;metal ion binding;nucleotide binding;protein binding	Pf02146	64383	7	ENSMUSG00000015149.14				0	0	33684.6	31513	31377.1	29387.9	32001.7	28257.9	30134	31197.9	33218.1	32130.4	31632.3	32799.7	34112.9	32242.5	31465.9	15.0398	14.9437	14.9374	14.8429	14.9659	14.7864	14.8791
High	Master Protein	Nars	Q8BP47	Asparagine--tRNA ligase, cytoplasmic [OS=Mus musculus]	0	122.598	31	13	55	12	559	64.2	5.86	163.24	13	metabolic process	cytoplasm;cytosol;mitochondrion	catalytic activity;nucleotide binding	Pf00152, Pf01336	70223	18	ENSMUSG00000024587.9	Aminoacyl-tRNA biosynthesis			1	1	8554.6	8394.4	8265.4	8742.2	8285	8201.9	9235.8	8288.1	8419.4	8302.4	8489.1	8493.1	8601.6	8429.6	8487.4	13.0625	13.0352	13.0129	13.0938	13.0163	13.0017	13.173
High	Master Protein	Tppp	Q7TQD2	Tubulin polymerization-promoting protein [OS=Mus musculus]	0	122.372	43	7	287	7	218	23.6	9.42	1254.58	7	cell organization and biogenesis;regulation of biological process	cytoplasm;cytoskeleton;cytosol;mitochondrion;nucleus	protein binding	Pf05517	72948	13	ENSMUSG00000021573.14				0	0	28284.6	26476.3	25819.9	24879	26399.1	28763.3	28268	26744.6	26885	27284.9	27766.4	26844.7	26977.9	26528.2	27255.6	14.7877	14.6924	14.6562	14.6026	14.6882	14.8119	14.7869
High	Master Protein	Ctnna2	Q61301-3	Isoform 3 of Catenin alpha-2 [OS=Mus musculus]	0	122.34	23	16	38	12	918	101.8	5.94	149.51	16	cell differentiation;cell organization and biogenesis;cellular component movement;development;regulation of biological process	cytoplasm;cytoskeleton;membrane;nucleus	protein binding;structural molecule activity	Pf01044	12386	6	ENSMUSG00000063063.12				0	4	1928.7	2011.9	2125.5	2121.5	2198.9	2163.5	2232.9	2130.1	2017.9	2082.9	1972.4	2070.7	1954.2	1986.5	2061.5	10.9134	10.9743	11.0536	11.0509	11.1026	11.0792	11.1247
High	Master Protein	Ndufv1	Q91YT0	NADH dehydrogenase [ubiquinone] flavoprotein 1, mitochondrial [OS=Mus musculus]	0	121.821	28	11	129	11	464	50.8	8.21	566.03	11	metabolic process;transport	cytosol;membrane;mitochondrion	catalytic activity;metal ion binding;nucleotide binding;protein binding	Pf01512, Pf10531, Pf10589	17995	19	ENSMUSG00000037916.13	Metabolic pathways; Huntington's disease; Non-alcoholic fatty liver disease (NAFLD); Oxidative phosphorylation; Parkinson's disease; Alzheimer's disease	Complex I biogenesis	Oxidative phosphorylation; Electron Transport Chain	13	0	15859.1	15343.7	15713.7	17209.8	15674.5	15748.7	13500.5	15901.9	14981.7	15993.8	16191.3	16097.5	14632.9	15653.4	15805.9	13.953	13.9054	13.9397	14.0709	13.9361	13.9429	13.7207
High	Master Protein	Tpp2	Q64514-1	Tripeptidyl-peptidase 2 [OS=Mus musculus]	0	121.736	15	17	52	17	1262	139.8	6.58	185.46	17	metabolic process	cytoplasm;cytosol;nucleus	catalytic activity;protein binding	Pf00082, Pf12580, Pf13739	22019	1	ENSMUSG00000041763.14		Antigen processing: Ubiquitination & Proteasome degradation		4	0	5695	5698.3	5931.1	6069.9	5936.9	5745.1	5892.4	5840.5	5461.9	5764.2	5714.4	5483.8	5406.2	5590.6	5687.9	12.4755	12.4763	12.5341	12.5675	12.5355	12.4881	12.5246
High	Master Protein	Sv2a	Q9JIS5	Synaptic vesicle glycoprotein 2A [OS=Mus musculus]	0	121.116	17	12	113	11	742	82.6	5.57	329.93	12	cell communication;cellular homeostasis;regulation of biological process;transport	endoplasmic reticulum;membrane	protein binding;receptor activity;transporter activity	Pf00083, Pf07690, Pf13599	64051	3	ENSMUSG00000038486.9	ECM-receptor interaction			1	1	19972.4	20860.2	21411.7	21222.4	21361.7	20114.1	20804.3	21289.7	19705.2	20625.5	20955.4	20745.1	18734.1	19565.2	20137.1	14.2857	14.3485	14.3861	14.3733	14.3827	14.2959	14.3446
High	Master Protein	Me1	P06801	NADP-dependent malic enzyme [OS=Mus musculus]	0	119.833	28	13	98	13	572	63.9	7.44	406.78	13	cell organization and biogenesis;metabolic process;regulation of biological process;response to stimulus	cytoplasm;cytosol;mitochondrion	catalytic activity;metal ion binding;nucleotide binding;protein binding	Pf00390, Pf03949	17436	9	ENSMUSG00000032418.15	PPAR signaling pathway; Pyruvate metabolism; Metabolic pathways; Carbon metabolism		PPAR signaling pathway	5	0	9681.7	9644.9	9813.9	9125.3	9761.2	9092.7	9016.1	9604.5	10210.6	9797.3	9861.7	9861	9976.1	10081	9813.5	13.241	13.2356	13.2606	13.1557	13.2528	13.1505	13.1383
High	Master Protein	Slc25a12	Q8BH59	Calcium-binding mitochondrial carrier protein Aralar1 [OS=Mus musculus]	0	119.537	27	15	167	11	677	74.5	8.25	719.52	15	response to stimulus;transport	membrane;mitochondrion	metal ion binding;transporter activity	Pf00153, Pf13499	78830	2	ENSMUSG00000027010.16		Gluconeogenesis		4	4	16199.8	17147.4	17313.4	17922.8	17401.1	16096.5	16386.4	17760.6	16664.4	17244.4	17647.7	17862.4	16679.1	17033.8	17427.4	13.9837	14.0657	14.0796	14.1295	14.0869	13.9745	14.0002
High	Master Protein	Gap43	P06837	Neuromodulin [OS=Mus musculus]	0	119.281	51	10	86	10	227	23.6	4.73	294.86	10	cell differentiation;cellular component movement;development;regulation of biological process;response to stimulus	cytoplasm;cytoskeleton;membrane	enzyme regulator activity;metal ion binding;protein binding	Pf00612, Pf10580	14432	16	ENSMUSG00000047261.9		L1CAM interactions	Spinal Cord Injury	4	0	13001.3	12875.2	13435.7	13352.3	13464.3	15997.9	14049.6	13730.3	13413	13174.9	13776.4	13161	12731.7	12336.5	14408	13.6664	13.6523	13.7138	13.7048	13.7169	13.9656	13.7782
High	Master Protein	Aldh5a1	Q8BWF0	Succinate-semialdehyde dehydrogenase, mitochondrial [OS=Mus musculus]	0	119.261	18	8	86	8	523	55.9	8.25	327.08	8	cell organization and biogenesis;metabolic process	mitochondrion	catalytic activity;nucleotide binding	Pf00171	214579	13	ENSMUSG00000035936.6	Metabolic pathways; Butanoate metabolism; Alanine, aspartate and glutamate metabolism	Degradation of GABA		8	0	11544.1	11729.9	11898.4	12229.9	11991	12356.2	11643.4	11929.8	11455.1	12067.5	12091.7	12149.4	11257.9	11913.4	12132.7	13.4949	13.5179	13.5385	13.5781	13.5497	13.5929	13.5072
High	Master Protein	Ank3	G5E8K5-1	Ankyrin-3 [OS=Mus musculus]	0	119.143	10	18	49	16	1961	213.9	6.7	165	18	cell organization and biogenesis;cellular component movement;regulation of biological process;response to stimulus;transport	cell surface;cytoplasm;cytoskeleton;endoplasmic reticulum;membrane;vacuole	protein binding;structural molecule activity	Pf00023, Pf00531, Pf00791, Pf12796, Pf13606, Pf13637, Pf13857	11735	10	ENSMUSG00000069601.14	Proteoglycans in cancer	COPI-mediated anterograde transport	Splicing factor NOVA regulated synaptic proteins	10	0	4885.2	4964.3	5085.2	5063.6	5093.7	4570.8	5386.6	5188.8	4848.3	5065.6	5150.4	5057.4	4993.4	5018.8	4927.2	12.2542	12.2774	12.3121	12.3059	12.3145	12.1582	12.3952
High	Master Protein	Camk2d	Q6PHZ2-1	Calcium/calmodulin-dependent protein kinase type II subunit delta [OS=Mus musculus]	0	118.947	28	11	127	1	499	56.3	7.25	555.93	11	cell differentiation;cell growth;cell organization and biogenesis;cellular component movement;cellular homeostasis;metabolic process;regulation of biological process;response to stimulus;transport	cytoplasm;cytosol;endoplasmic reticulum;membrane;nucleus	catalytic activity;nucleotide binding;protein binding	Pf00069, Pf07714, Pf08332, Pf12680, Pf13474, Pf14534	108058	3	ENSMUSG00000053819.16	Oxytocin signaling pathway; ErbB signaling pathway; Wnt signaling pathway; Cholinergic synapse; Dopaminergic synapse; Long-term potentiation; Amphetamine addiction; Tuberculosis; Melanogenesis; Axon guidance; Oocyte meiosis; Proteoglycans in cancer; Neurotrophin signaling pathway; HIF-1 signaling pathway; Calcium signaling pathway; cAMP signaling pathway; Aldosterone synthesis and secretion; GnRH…		MicroRNAs in Cardiomyocyte Hypertrophy; Myometrial Relaxation and Contraction Pathways; Wnt Signaling Pathway NetPath; Calcium Regulation in the Cardiac Cell	30	0	193.7	215	242.6	193.2	217.6	196.9	225.5	208.6	205.8	208.6	209.8	203	195.5	212.1	212.2	7.59768	7.74819	7.92244	7.59395	7.76553	7.62132	7.81698
High	Master Protein	Map6; Mtap6	Q7TSJ2-1	Microtubule-associated protein 6 [OS=Mus musculus]	0	118.628	18	15	61	15	906	96.4	9.5	168.59	15	cell organization and biogenesis;transport	cytoplasm;cytoskeleton;Golgi	protein binding	Pf05217	17760	7	ENSMUSG00000055407.14				0	0	10115.1	9843.8	10343.2	10851.7	9982.9	10942.1	10662.6	10156.7	9676.9	9754.5	9948.5	9867.5	9982.4	9573.5	9992	13.3042	13.265	13.3364	13.4056	13.2852	13.4176	13.3803
High	Master Protein	Vdac2	Q60930	Voltage-dependent anion-selective channel protein 2 [OS=Mus musculus]	0	118.421	42	9	361	9	295	31.7	7.49	1566.1	9	regulation of biological process;transport	membrane;mitochondrion;nucleus	nucleotide binding;protein binding;transporter activity	Pf01459	22334	14	ENSMUSG00000021771.13	NOD-like receptor signaling pathway; HTLV-I infection; Huntington's disease; Parkinson's disease; cGMP-PKG signaling pathway; Calcium signaling pathway			6	0	28566.3	29749.6	29079.3	31324.6	30294.1	27517.8	28452.7	30218.7	28412.5	29432.4	30827.8	31223.9	28112.5	29422.4	29898.4	14.802	14.8606	14.8277	14.935	14.8867	14.7481	14.7963
High	Master Protein	Hsph1	Q61699	Heat shock protein 105 kDa [OS=Mus musculus]	0	118.092	18	12	89	12	858	96.3	5.53	398.34	12	metabolic process;regulation of biological process;response to stimulus	cytoplasm;cytosol;extracellular;nucleus	enzyme regulator activity;nucleotide binding;protein binding	Pf00012	15505	5	ENSMUSG00000029657.15	Protein processing in endoplasmic reticulum			1	0	11829.7	12022.8	11723.2	10095.6	11325.2	11438.9	11630.4	11402.1	11429.1	11722.6	10835.8	11849.4	11268	11979.2	12147.2	13.5301	13.5535	13.5171	13.3014	13.4672	13.4817	13.5056
High	Master Protein	Gyk; Gk	Q64516-1	Isoform 1 of Glycerol kinase [OS=Mus musculus]	0	117.979	30	13	93	8	524	57.4	5.64	377.73	13	metabolic process;regulation of biological process;response to stimulus	cytoplasm;cytosol;membrane;mitochondrion;nucleus	catalytic activity;nucleotide binding;protein binding	Pf00370, Pf02782	14933	X	ENSMUSG00000025059.16			Fatty Acid Beta Oxidation; PPAR signaling pathway; Triacylglyceride Synthesis	3	5	8875.9	9453.7	9523.6	9513.5	9473.8	8821.9	9697.8	9557.8	8970.6	9135.8	9303.2	9280.7	9038.9	9443.6	9490.5	13.1157	13.2067	13.2173	13.2158	13.2097	13.1069	13.2434
High	Master Protein	Pdia3	P27773	Protein disulfide-isomerase A3 [OS=Mus musculus]	0	117.85	37	16	134	16	505	56.6	6.21	507.25	16	cell communication;cellular homeostasis;metabolic process;regulation of biological process;response to stimulus	cell surface;cytoplasm;endoplasmic reticulum;extracellular;membrane;mitochondrion;nucleus;organelle lumen	catalytic activity;protein binding;RNA binding	Pf00085, Pf13098, Pf13848, Pf13899, Pf13905	14827	2	ENSMUSG00000027248.13	Antigen processing and presentation; Protein processing in endoplasmic reticulum	Antigen Presentation: Folding, assembly and peptide loading of class I MHC; Calnexin/calreticulin cycle; ER-Phagosome pathway		13	0	16679.6	17458.4	17327.8	17500.7	22025	23227.9	23156.7	23143.9	16809.2	17210.1	16748.7	17240.2	19740.5	23234.2	21851.3	14.0258	14.0916	14.0808	14.0951	14.4269	14.5036	14.4991
High	Master Protein	Napb	P28663	Beta-soluble NSF attachment protein [OS=Mus musculus]	0	117.778	36	9	117	7	298	33.5	5.47	363.15	9	cell communication;cell organization and biogenesis;regulation of biological process;transport	membrane	protein binding	Pf14938	17957	2	ENSMUSG00000027438.14				0	0	7689.1	7898.3	7827.2	7583.4	7921.4	7958.7	7639	8049.6	7527.1	7789.1	7524.9	7534.6	7240.1	7568.1	7660.6	12.9086	12.9473	12.9343	12.8886	12.9515	12.9583	12.8992
High	Master Protein	Acaa2	Q8BWT1	3-ketoacyl-CoA thiolase, mitochondrial [OS=Mus musculus]	0	117.577	29	7	37	7	397	41.8	8.09	138.12	7	cell organization and biogenesis;metabolic process;regulation of biological process;response to stimulus	membrane;mitochondrion;organelle lumen	catalytic activity;RNA binding	Pf00108, Pf02801, Pf02803	52538	18	ENSMUSG00000036880.9	Fatty acid metabolism; Valine, leucine and isoleucine degradation; Metabolic pathways; Fatty acid degradation; Fatty acid elongation	Mitochondrial Fatty Acid Beta-Oxidation	Fatty Acid Biosynthesis	10	0	5284.2	5327.5	5334	6245.8	5317.7	5565.2	5099.7	5270.5	4976.8	5299.7	5352.4	5365.1	4991.5	5364.3	5351.6	12.3675	12.3792	12.381	12.6087	12.3766	12.4422	12.3162
High	Master Protein	Slc3a2	P10852	4F2 cell-surface antigen heavy chain [OS=Mus musculus]	0	117.297	32	16	97	16	526	58.3	5.91	274.65	16	metabolic process;response to stimulus;transport	cell surface;cytosol;membrane;nucleus	catalytic activity;protein binding;RNA binding;transporter activity	Pf00128	17254	19	ENSMUSG00000010095.13	mTOR signaling pathway; Protein digestion and absorption	Amino acid transport across the plasma membrane; Tryptophan catabolism; Basigin interactions		13	0	22419.1	20995.2	20442.1	21351.9	20531.5	20043.8	19629.3	20376.4	18611.2	19511.6	20391.4	20187.7	19628.2	19733.2	20202.1	14.4524	14.3578	14.3193	14.3821	14.3256	14.2909	14.2607
High	Master Protein	Iqsec1	Q8R0S2	IQ motif and SEC7 domain-containing protein 1 [OS=Mus musculus]	0	117.164	24	18	38	18	961	107.9	7.14	123.3	18	cell organization and biogenesis;regulation of biological process	cytoplasm;membrane;nucleus	protein binding	Pf01369	232227	6	ENSMUSG00000034312.14	Endocytosis			1	0	5278.8	5245.4	5250.5	5361.2	5264.1	4820.7	5609	5163.7	5034.3	5000.2	4935.9	5005.1	5277.7	4942.1	4948.5	12.366	12.3568	12.3582	12.3883	12.362	12.235	12.4535
High	Master Protein	Bin1	O08539-1	Myc box-dependent-interacting protein 1 [OS=Mus musculus]	0	117.14	26	11	89	1	588	64.4	5.03	363.67	11	cell differentiation;cell organization and biogenesis;development;regulation of biological process;transport	cytoplasm;cytosol;membrane;nucleus	protein binding	Pf00018, Pf03114, Pf07653, Pf14604	30948	18	ENSMUSG00000024381.15	Endocytosis; Fc gamma R-mediated phagocytosis	Clathrin-mediated endocytosis		5	9	9903.1	9676.2	9390.2	9178.2	9495.6	10033.5	10460.2	9670.5	9556.8	9838.4	9515.2	9601.3	9493	9342.1	9320.5	13.2737	13.2402	13.1969	13.164	13.213	13.2925	13.3526
High	Master Protein	Cct3	P80318	T-complex protein 1 subunit gamma [OS=Mus musculus]	0	117.019	35	19	102	19	545	60.6	6.7	331.02	19	cell organization and biogenesis;metabolic process;regulation of biological process;transport	cytoplasm;cytosol;membrane	nucleotide binding;protein binding;RNA binding	Pf00118	12462	3	ENSMUSG00000001416.13		Cooperation of PDCL (PhLP1) and TRiC/CCT in G-protein beta folding; Association of TriC/CCT with target proteins during biosynthesis		5	0	12967	13255.7	13802.1	13436.9	13607	13375.3	13965.6	13549.2	13350	13485.6	12914.2	13136.2	13052.4	13331.5	13200.8	13.6626	13.6943	13.7526	13.7139	13.7321	13.7073	13.7696
High	Master Protein	Sars	P26638	Serine--tRNA ligase, cytoplasmic [OS=Mus musculus]	0	116.82	29	12	81	12	512	58.4	6.3	291.2	12	metabolic process;regulation of biological process	cytoplasm;cytosol;mitochondrion;nucleus	catalytic activity;DNA binding;nucleotide binding;protein binding	Pf00587, Pf02403	20226	3	ENSMUSG00000068739.13	Aminoacyl-tRNA biosynthesis		Selenium metabolism/Selenoproteins	2	0	8766.8	8510.9	8520.4	8393.6	8572.3	8614.7	9033.8	8397.1	8433.7	8565.3	8496	8309.5	8293	8496.2	8520.9	13.0978	13.0551	13.0567	13.0351	13.0655	13.0726	13.1411
High	Master Protein	Gphn	Q8BUV3	Gephyrin [OS=Mus musculus]	0	116.607	24	12	53	12	769	83.2	5.6	221.84	12	cell organization and biogenesis;metabolic process;response to stimulus	cytoplasm;cytoskeleton;membrane	catalytic activity;metal ion binding;nucleotide binding;protein binding;structural molecule activity	Pf00994, Pf03453, Pf03454	268566	12	ENSMUSG00000047454.12	GABAergic synapse; Metabolic pathways; Folate biosynthesis	Molybdenum cofactor biosynthesis	Splicing factor NOVA regulated synaptic proteins	8	0	5855.6	5935.5	5954.2	6094.1	5960.6	5804.9	5626.6	5955.3	5423.4	5581.4	5767.6	5612.6	5290.6	5497.4	5596.1	12.5156	12.5352	12.5397	12.5732	12.5412	12.5031	12.458
High	Master Protein	Ap1b1	O35643	AP-1 complex subunit beta-1 [OS=Mus musculus]	0	116.461	15	14	102	5	943	103.9	5.17	359.58	14	cell organization and biogenesis;transport	cytosol;Golgi;membrane	protein binding;transporter activity	Pf01602, Pf02883, Pf09066, Pf12717, Pf13646	11764	11	ENSMUSG00000009090.17	Lysosome	MHC class II antigen presentation; Lysosome Vesicle Biogenesis; Golgi Associated Vesicle Biogenesis		10	0	3482.4	3490	3565.7	3509.4	3542.5	3401.6	3348.6	3480.1	3318	3454	3445.3	3467.8	3226.3	3361	3439.9	11.7659	11.769	11.8	11.777	11.7906	11.732	11.7093
High	Master Protein	Idh1	O88844	Isocitrate dehydrogenase [NADP] cytoplasmic [OS=Mus musculus]	0	116.411	36	14	87	13	414	46.6	7.17	292.54	14	metabolic process;regulation of biological process;response to stimulus	cytoplasm;cytosol;mitochondrion	catalytic activity;metal ion binding;nucleotide binding;protein binding	Pf00180, Pf01960	15926	1	ENSMUSG00000025950.16	Glutathione metabolism; Citrate cycle (TCA cycle); Metabolic pathways; Biosynthesis of amino acids; 2-Oxocarboxylic acid metabolism; Carbon metabolism; Peroxisome	Neutrophil degranulation; NADPH regeneration	Glutathione metabolism; Glutathione and one carbon metabolism	16	1	11766.4	11653.1	12060.1	10876.3	11288.5	11748.2	12173.4	11395.2	11852.2	11815.7	12366.6	11808.8	11861.5	12079	11857.5	13.5224	13.5084	13.558	13.4089	13.4626	13.5202	13.5714
High	Master Protein	Syt2	P46097	Synaptotagmin-2 [OS=Mus musculus]	0	116.209	26	8	170	6	422	47.2	7.99	659.98	8	cell differentiation;cell organization and biogenesis;regulation of biological process;transport	cytoplasm;membrane	metal ion binding;protein binding	Pf00168	20980	1					0	2	19142.9	20630.9	20860.9	22199.7	20946.6	20284.2	17719.4	21228.1	18450.3	19343	20884.1	20160.8	17952.3	19053.9	20277.4	14.2245	14.3325	14.3485	14.4383	14.3544	14.3081	14.113
High	Master Protein	Npepps	Q11011	puromycin-sensitive aminopeptidase [OS=Mus musculus]	0	115.259	16	14	91	14	920	103.3	5.9	316.5	14	metabolic process;response to stimulus	cytoplasm;cytosol;nucleus	catalytic activity;metal ion binding	Pf01433, Pf11838, Pf13485	19155	11	ENSMUSG00000001441.13		Antigen processing: Ubiquitination & Proteasome degradation		4	0	14638.9	15146.6	14899.1	13782.3	14430.6	14125.8	17307	14367.4	14415.4	14549.9	14474.6	14575.6	14617.4	14975.4	14248.4	13.8375	13.8867	13.8629	13.7505	13.8168	13.786	14.0791
High	Master Protein	Dctn2	Q99KJ8	dynactin subunit 2 [OS=Mus musculus]	0	115.128	37	11	59	11	402	44.1	5.26	241.3	11	cell organization and biogenesis;cell proliferation;transport	chromosome;cytoplasm;cytoskeleton;cytosol;membrane	catalytic activity;motor activity;protein binding	Pf04912	69654	10	ENSMUSG00000025410.10	Huntington's disease; Vasopressin-regulated water reabsorption	Anchoring of the basal body to the plasma membrane; AURKA Activation by TPX2; Loss of Nlp from mitotic centrosomes; Recruitment of mitotic centrosome proteins and complexes; COPI-mediated anterograde transport; Regulation of PLK1 Activity at G2/M Transition; Recruitment of NuMA to mitotic centrosomes; HSP90 chaperone cycle for steroid hormone receptors (SHR); COPI-independent Golgi-to-ER retrogra…		35	0	7164.6	7322.6	7115.4	6910.5	7284.7	8250.2	7673.7	7088.9	7042.4	7103.3	6639.7	6912.8	7003.5	6749	7157.7	12.8067	12.8381	12.7967	12.7546	12.8307	13.0102	12.9057
High	Master Protein	Myo1d	Q5SYD0	Unconventional myosin-Id [OS=Mus musculus]	0	115.012	21	21	124	21	1006	116	9.41	440.29	21	regulation of biological process;transport	cytosol;endoplasmic reticulum;endosome;membrane	catalytic activity;motor activity;nucleotide binding;protein binding	Pf00063, Pf06017	338367	11	ENSMUSG00000035441.14				0	0	17404.7	16634.1	16195.3	16331.4	16171.1	14302.3	17520.7	16373.9	17808.8	17268.9	16816.3	16920.1	18521.6	17184.5	15975.7	14.0872	14.0219	13.9833	13.9954	13.9811	13.804	14.0968
High	Master Protein	Lmnb1	P14733	Lamin-B1 [OS=Mus musculus]	0	114.734	35	20	71	17	588	66.7	5.16	148.5	20	metabolic process;regulation of biological process	cytoplasm;membrane;nucleus	catalytic activity;motor activity;protein binding;structural molecule activity	Pf00038, Pf00932, Pf01576, Pf04111, Pf09726, Pf10186, Pf12128	16906	18	ENSMUSG00000024590.8	Apoptosis	Mus musculus biological processes; Formation of Senescence-Associated Heterochromatin Foci (SAHF); Breakdown of the nuclear lamina; Meiotic Synapsis	FAS pathway and Stress induction of HSP regulation	14	2	6108.7	6223.3	6183	6288.3	6478.9	6160.6	6396.9	6446.7	5979.3	6437.7	6274.8	6429.4	5838.1	6032.5	6244.8	12.5766	12.6035	12.5941	12.6185	12.6615	12.5889	12.6432
High	Master Protein	Camk2d	Q6PHZ2-5	Isoform 4 of Calcium/calmodulin-dependent protein kinase type II subunit delta [OS=Mus musculus]	0	114.584	27	11	125	1	512	57.7	7.15	544.43	11	cell differentiation;cell growth;cell organization and biogenesis;cellular component movement;cellular homeostasis;metabolic process;regulation of biological process;response to stimulus;transport	cytoplasm;cytosol;endoplasmic reticulum;membrane;nucleus	catalytic activity;nucleotide binding;protein binding	Pf00069, Pf07714, Pf08332, Pf12680, Pf13474, Pf14534	108058	3	ENSMUSG00000053819.16			MicroRNAs in Cardiomyocyte Hypertrophy; Myometrial Relaxation and Contraction Pathways; Wnt Signaling Pathway NetPath; Calcium Regulation in the Cardiac Cell	4	7	8177.3	8818.8	9009.9	9462	9044.4	8576.8	8371.6	9229.4	8673.8	8837.9	8955.6	8878.8	7874.5	8477.8	8766.2	12.9974	13.1064	13.1373	13.2079	13.1428	13.0662	13.0313
High	Master Protein	P4hb	P09103	Protein disulfide-isomerase [OS=Mus musculus]	0	114.544	31	14	115	14	509	57	4.88	436.34	14	cellular homeostasis;metabolic process;regulation of biological process;response to stimulus	endoplasmic reticulum;membrane;organelle lumen	catalytic activity;metal ion binding;protein binding;RNA binding	Pf00085, Pf01216, Pf13098, Pf13848, Pf13899, Pf13905	18453	11	ENSMUSG00000025130.11	Protein processing in endoplasmic reticulum	Regulation of Insulin-like Growth Factor (IGF) transport and uptake by Insulin-like Growth Factor Binding Proteins (IGFBPs); Post-translational protein phosphorylation; Detoxification of Reactive Oxygen Species; Chylomicron assembly; Interleukin-12 family signaling; VLDL assembly; Hedgehog ligand biogenesis; Collagen biosynthesis and modifying enzymes		23	0	12761.1	12573.4	12403.4	12699.8	12335.7	13876.7	12926.1	12724.4	12854	12529.7	13328.4	12791.8	12410.2	12737.5	12507.3	13.6395	13.6181	13.5984	13.6325	13.5906	13.7604	13.658
High	Master Protein	Ctnnb1	Q02248	Catenin beta-1 [OS=Mus musculus]	0	113.789	19	12	57	9	781	85.4	5.86	168.56	12	cell communication;cell differentiation;cell growth;cell organization and biogenesis;cell proliferation;cellular component movement;metabolic process;regulation of biological process;response to stimulus;transport	cytoplasm;cytoskeleton;cytosol;membrane;nucleus	DNA binding;protein binding;signal transducer activity	Pf00514	12387	9	ENSMUSG00000006932.17	Leukocyte transendothelial migration; Wnt signaling pathway; Arrhythmogenic right ventricular cardiomyopathy (ARVC); Focal adhesion; Endometrial cancer; Basal cell carcinoma; Hippo signaling pathway; Breast cancer; Signaling pathways regulating pluripotency of stem cells; Melanogenesis; HTLV-I infection; Adherens junction; Proteoglycans in cancer; Thyroid hormone signaling pathway; Rap1 signaling…	Beta-catenin phosphorylation cascade; Deactivation of the beta-catenin transactivating complex; VEGFR2 mediated vascular permeability; Ca2+ pathway; Adherens junctions interactions; Formation of the beta-catenin:TCF transactivating complex; RHO GTPases activate IQGAPs; Disassembly of the destruction complex and recruitment of AXIN to the membrane; LRR FLII-interacting protein 1 (LRRFIP1) activate…	TGF Beta Signaling Pathway; IL-5 Signaling Pathway; MicroRNAs in Cardiomyocyte Hypertrophy; PluriNetWork; Ptf1a related regulatory pathway; Heart Development; Primary Focal Segmental Glomerulosclerosis FSGS; ESC Pluripotency Pathways; Wnt Signaling in Kidney Disease; Wnt Signaling Pathway; Adipogenesis genes; Id Signaling Pathway; Wnt Signaling Pathway NetPath; Wnt Signaling Pathway and Pluripote…	73	3	7674.8	7855.7	7865.6	8218.2	8081.6	7848.2	8190.3	8216.4	7706.3	7868.3	7694.6	8057.9	7934.2	7835.3	7971	12.9059	12.9395	12.9413	13.0046	12.9804	12.9381	12.9997
High	Master Protein	Wdr7	Q920I9	WD repeat-containing protein 7 [OS=Mus musculus]	0	113.687	13	18	43	18	1489	163.3	6.9	118.02	18	cell differentiation	cytoplasm	protein binding	Pf00400	104082	18	ENSMUSG00000040560.9				0	0	6821.8	6892.2	7077.3	7108.8	6981.3	6449.8	6294.2	6965.6	6247.4	6667.9	6657.3	6527.9	6132	6421.3	6474.9	12.7359	12.7507	12.789	12.7954	12.7693	12.655	12.6198
High	Master Protein	Mapt	P10637-1	Microtubule-associated protein tau [OS=Mus musculus]	0	113.424	19	10	56	3	733	76.2	6.79	159.18	10	cell death;cell growth;cell organization and biogenesis;cellular component movement;metabolic process;regulation of biological process;response to stimulus;transport	cytoplasm;cytoskeleton;cytosol;membrane;nucleus	DNA binding;protein binding	Pf00418	17762	11		MAPK signaling pathway; Alzheimer's disease	Caspase-mediated cleavage of cytoskeletal proteins	Alzheimers Disease; IL-6 signaling Pathway; MAPK signaling pathway	10	7	9709	9359.9	9399.7	10116.2	9641.2	11163.8	10439.6	9752.5	9551.3	9375.3	10270	9776.3	9855.7	9252.5	9886.1	13.2451	13.1923	13.1984	13.3044	13.235	13.4465	13.3498
High	Master Protein	Marcks	P26645	Myristoylated alanine-rich C-kinase substrate [OS=Mus musculus]	0	113.387	51	7	34	7	309	29.6	4.34	184.61	7	cell organization and biogenesis	cytoplasm;cytoskeleton;membrane;nucleus	protein binding		17118	10	ENSMUSG00000069662.5	MicroRNAs in cancer; Fc gamma R-mediated phagocytosis	Acetylcholine regulates insulin secretion		6	0	2663	2842.2	2981.4	2437.2	3110.6	2899.6	2997.8	2867.2	3280.2	2885.9	3124.5	3035.8	3761.8	2989.5	3288.1	11.3788	11.4728	11.5418	11.251	11.603	11.5016	11.5497
High	Master Protein	Camk2a	P11798-1	Calcium/calmodulin-dependent protein kinase type II subunit alpha [OS=Mus musculus]	0	113.135	24	10	144	6	478	54.1	7.08	641.6	10	cell organization and biogenesis;metabolic process;regulation of biological process;response to stimulus;transport	cytoplasm;membrane;mitochondrion;nucleus	catalytic activity;metal ion binding;nucleotide binding;protein binding	Pf00069, Pf07714, Pf08332, Pf13474, Pf14534	12322	18	ENSMUSG00000024617.16	Oxytocin signaling pathway; ErbB signaling pathway; Wnt signaling pathway; Cholinergic synapse; Dopaminergic synapse; Long-term potentiation; Amphetamine addiction; Tuberculosis; Melanogenesis; Axon guidance; Oocyte meiosis; Proteoglycans in cancer; Neurotrophin signaling pathway; HIF-1 signaling pathway; Calcium signaling pathway; cAMP signaling pathway; Aldosterone synthesis and secretion; GnRH…	Trafficking of AMPA receptors; CREB phosphorylation through the activation of CaMKII; Ca2+ pathway; Ras activation uopn Ca2+ infux through NMDA receptor; Unblocking of NMDA receptor, glutamate binding and activation; Interleukin-20 family signaling; RAF/MAP kinase cascade; Interferon gamma signaling; HSF1-dependent transactivation	ErbB signaling pathway; Myometrial Relaxation and Contraction Pathways; Wnt Signaling Pathway NetPath; Calcium Regulation in the Cardiac Cell; EGFR1 Signaling Pathway	59	0	6247.6	6485.2	6699.6	6760	6503.6	6024.4	6811.1	6874.1	6599.4	6721.2	6629.6	6419.9	5039.9	6129	6171.6	12.6091	12.6629	12.7099	12.7228	12.667	12.5566	12.7337
High	Master Protein	Slc6a5	Q761V0-1	Sodium- and chloride-dependent glycine transporter 2 [OS=Mus musculus]	0	113.012	15	9	72	9	799	87.8	7.23	387.26	9	cell communication;transport	membrane	metal ion binding;transporter activity	Pf00209, Pf10667	104245	7					0	0	6561.1	7009.5	6952.8	7011	7340.8	6906.3	6271.9	7092.6	6196	6917.4	6890.7	6886	6729	6670.1	7036.1	12.6797	12.7751	12.7634	12.7754	12.8417	12.7537	12.6147
High	Master Protein	Esyt1	Q3U7R1	Extended synaptotagmin-1 [OS=Mus musculus]	0	112.939	15	13	83	13	1092	121.5	5.95	292.59	13	transport	endoplasmic reticulum;membrane	metal ion binding;protein binding	Pf00168	23943	10	ENSMUSG00000025366.8		Glycosphingolipid metabolism		4	0	4840.3	4788.7	4718.4	4604.1	4763.5	4633.3	4877.1	4633	4476.7	4510	4638.7	4577.2	4591.9	4499.3	4601.3	12.2409	12.2254	12.2041	12.1687	12.2178	12.1778	12.2518
High	Master Protein	Ppp1r7	Q3UM45	Protein phosphatase 1 regulatory subunit 7 [OS=Mus musculus]	0	112.857	43	12	89	12	361	41.3	4.92	453.45	12	regulation of biological process	chromosome;nucleus	protein binding	Pf12799, Pf13855, Pf14580	66385	1	ENSMUSG00000026275.13				0	0	5574.9	5472.6	5597.1	5683.5	5457.1	5887.5	5547.2	5570.3	5368.7	5351.2	5385.1	5273.2	5142.3	5365.7	5301.3	12.4447	12.418	12.4505	12.4726	12.4139	12.5234	12.4375
High	Master Protein	Padi2	Q08642	Protein-arginine deiminase type-2 [OS=Mus musculus]	0	112.721	25	13	84	13	673	76.2	5.53	332.93	13	cell organization and biogenesis;metabolic process;regulation of biological process;response to stimulus	cytoplasm;nucleus	catalytic activity;metal ion binding;protein binding	Pf03068, Pf08526, Pf08527	18600	4	ENSMUSG00000028927.6		Chromatin modifying enzymes; Neutrophil degranulation		5	0	10733.3	10531.4	9932.5	8200.4	9829.1	8236.6	10657.8	9765.2	12427.3	10856.2	11073.4	11094.7	12137.3	11783.4	10401.4	13.3898	13.3624	13.2779	13.0015	13.2628	13.0078	13.3796
High	Master Protein	Cntn2	Q61330	Contactin-2 [OS=Mus musculus]	0	112.668	17	14	42	14	1040	113.1	7.62	161.83	14	cell organization and biogenesis;cellular component movement;metabolic process;regulation of biological process;response to stimulus;transport	cell surface;membrane	protein binding	Pf00041, Pf00047, Pf07679, Pf07686, Pf13895, Pf13927	21367	1	ENSMUSG00000053024.14	Cell adhesion molecules (CAMs)			1	0	3727.1	3492.9	3651.4	3702.6	3905.3	4207.1	3699.1	3733.7	3613.3	3700.4	3570.9	3596.9	3746.8	3684.5	3551.5	11.8638	11.7702	11.8342	11.8543	11.9312	12.0386	11.853
High	Master Protein	Snap91	Q61548	Clathrin coat assembly protein AP180 [OS=Mus musculus]	0	112.209	13	9	143	8	901	91.8	4.88	692	9	cell communication;cell organization and biogenesis;regulation of biological process;transport	cytosol;membrane	protein binding	Pf01417, Pf07651	20616	9					0	1	18907.1	18730.3	18778.1	18065.5	18234.1	19288.4	18657.9	18456	16973.1	17456	17778.7	17579.1	17001.7	17473.1	18378.2	14.2066	14.1931	14.1968	14.1409	14.1544	14.2354	14.1875
High	Master Protein	Anxa2	P07356	Annexin A2 [OS=Mus musculus]	0	112.171	42	14	62	14	339	38.7	7.69	240.84	14	cell organization and biogenesis;metabolic process;regulation of biological process;response to stimulus;transport	cell surface;cytoplasm;cytosol;endosome;extracellular;membrane;nucleus	enzyme regulator activity;metal ion binding;protein binding;RNA binding	Pf00191	12306	9	ENSMUSG00000032231.14		Dissolution of Fibrin Clot; Neutrophil degranulation	Prostaglandin Synthesis and Regulation	6	0	7766.3	7917.2	8078.7	8089.9	8135.9	8492.8	7984.6	8383.3	8529.8	8020.8	8241.4	7967.8	7084	8376.1	8877.8	12.923	12.9508	12.9799	12.9819	12.9901	13.052	12.963
High	Master Protein	Mthfd1	Q922D8	C-1-tetrahydrofolate synthase, cytoplasmic [OS=Mus musculus]	0	112.139	17	15	54	14	935	101.1	7.14	196.49	15	metabolic process	cytoplasm;cytosol;membrane;mitochondrion	catalytic activity;nucleotide binding	Pf00763, Pf01268, Pf02882	108156	12	ENSMUSG00000021048.7	Metabolic pathways; One carbon pool by folate	Metabolism of folate and pterines	One Carbon Metabolism	7	1	6099.2	6142.6	6171.3	6854.2	6063.2	6227.2	6471.2	6039.8	6025.6	6265.2	6234.3	6277.8	6235.9	6206.1	6145.9	12.5744	12.5846	12.5914	12.7428	12.5659	12.6044	12.6598
High	Master Protein	Bin1	O08539-2	Isoform 2 of Myc box-dependent-interacting protein 1 [OS=Mus musculus]	0	112.031	35	11	89	1	434	48	5.15	356.03	11	cell differentiation;cell organization and biogenesis;development;regulation of biological process;transport	cytoplasm;cytosol;membrane;nucleus	protein binding	Pf00018, Pf03114, Pf07653, Pf14604	30948	18					0	0	1776.3	1488.4	1364.6	1340.3	1368.8	1339.6	1546.1	1389.9	1490.1	1485.7	1584	1519.9	1697.4	1435.5	1432.4	10.7947	10.5395	10.4143	10.3883	10.4187	10.3876	10.5944
High	Master Protein	Vcl	Q64727	Vinculin [OS=Mus musculus]	0	111.981	19	19	86	19	1066	116.6	6	376.42	19	cell growth;cell organization and biogenesis;regulation of biological process	cytoplasm;cytoskeleton;membrane	protein binding;structural molecule activity	Pf01044	22330	14	ENSMUSG00000021823.9	Leukocyte transendothelial migration; Regulation of actin cytoskeleton; Focal adhesion; Adherens junction; Amoebiasis; Bacterial invasion of epithelial cells	Platelet degranulation ; Neutrophil degranulation; Smooth Muscle Contraction	Primary Focal Segmental Glomerulosclerosis FSGS; IL-3 Signaling Pathway; Regulation of Actin Cytoskeleton; Integrin-mediated Cell Adhesion; Focal Adhesion	20	0	8188.9	8069.3	8314.8	8897.3	7933.9	8842.2	8368.2	8176.6	8141.4	8485.2	8359.2	8550.7	8358.2	8537.2	8585.2	12.9995	12.9782	13.0215	13.1192	12.9538	13.1102	13.0307
High	Master Protein	Dync1i1	O88485	cytoplasmic dynein 1 intermediate chain 1 [OS=Mus musculus]	0	111.944	29	13	66	13	628	70.7	5.12	252.61	13	cellular component movement;regulation of biological process;transport	chromosome;cytoplasm;cytoskeleton;endosome;nucleus	catalytic activity;motor activity;protein binding	Pf00400, Pf11540	13426	6	ENSMUSG00000029757.16	Phagosome; Salmonella infection; Vasopressin-regulated water reabsorption	COPI-mediated anterograde transport; HSP90 chaperone cycle for steroid hormone receptors (SHR); Amplification of signal from unattached kinetochores via a MAD2 inhibitory signal; Resolution of Sister Chromatid Cohesion; Separation of Sister Chromatids; COPI-independent Golgi-to-ER retrograde traffic; RHO GTPases Activate Formins; MHC class II antigen presentation		36	0	8759	8549.2	8622.1	8032	8574.5	8112.5	8517.4	8321.7	8219.4	8117.3	7999.6	7797	8355.9	7878.9	7757	13.0966	13.0616	13.0738	12.9715	13.0658	12.9859	13.0562
High	Master Protein	Gnai2	P08752	guanine nucleotide-binding protein G(i) subunit alpha-2 [OS=Mus musculus]	0	111.925	33	9	74	7	355	40.5	5.45	271.15	9	cell division;cell proliferation;regulation of biological process;response to stimulus	cytoplasm;cytoskeleton;cytosol;membrane;nucleus	catalytic activity;metal ion binding;nucleotide binding;protein binding;signal transducer activity	Pf00025, Pf00503	14678	9	ENSMUSG00000032562.13	Oxytocin signaling pathway; Leukocyte transendothelial migration; Morphine addiction; Cholinergic synapse; Chagas disease (American trypanosomiasis); Retrograde endocannabinoid signaling; Dopaminergic synapse; Progesterone-mediated oocyte maturation; GABAergic synapse; Regulation of lipolysis in adipocytes; Toxoplasmosis; Chemokine signaling pathway; Platelet activation; Melanogenesis; Axon guida…	Adenylate cyclase inhibitory pathway; G-protein activation; Cooperation of PDCL (PhLP1) and TRiC/CCT in G-protein beta folding; Adrenaline,noradrenaline inhibits insulin secretion; PLC beta mediated events; ADP signalling through P2Y purinoceptor 12	Chemokine signaling pathway; G Protein Signaling Pathways; Calcium Regulation in the Cardiac Cell; Signal Transduction of S1P Receptor	66	2	11961	11414.7	11072.5	11468.9	11051.4	9643.9	10819	11296.2	12058.9	11445.7	12222.3	12510.4	11917.8	12048.8	11433.1	13.5461	13.4786	13.4347	13.4854	13.4319	13.2354	13.4013
High	Master Protein	Actg2	P63268	actin, gamma-enteric smooth muscle [OS=Mus musculus]	0	111.668	24	8	264	2	376	41.9	5.48	725.65	8	regulation of biological process	cytoplasm;cytoskeleton	nucleotide binding	Pf00022	11468	6	ENSMUSG00000059430.14	Vascular smooth muscle contraction	Smooth Muscle Contraction		3	0	544.8	598.8	616.8	653.2	739.3	705.2	454.4	675.9	550.7	699.2	615.6	684.2	556.9	1251.7	739.9	9.08958	9.22593	9.26866	9.35138	9.53002	9.46189	8.82782
High	Master Protein	Eprs	Q8CGC7	Bifunctional glutamate/proline--tRNA ligase [OS=Mus musculus]	0	111.637	13	17	65	17	1512	170	7.66	204.91	17	metabolic process;regulation of biological process;response to stimulus	cytoplasm;cytosol;membrane	catalytic activity;metal ion binding;nucleotide binding;protein binding;RNA binding	Pf00458, Pf00587, Pf00749, Pf01406, Pf03129, Pf03950, Pf09180, Pf14497	107508	1	ENSMUSG00000026615.14	Metabolic pathways; Aminoacyl-tRNA biosynthesis; Porphyrin and chlorophyll metabolism		Parkinsons Disease Pathway	4	0	5727.5	5439.6	5666.7	5756.8	5330.2	5525.3	5748	5429.7	5473.3	5614.5	5466.1	5424.2	5598	5530.1	5412.1	12.4837	12.4093	12.4683	12.4911	12.38	12.4318	12.4888
High	Master Protein	Oxct1	Q9D0K2	Succinyl-CoA:3-ketoacid coenzyme A transferase 1, mitochondrial [OS=Mus musculus]	0	111.46	23	8	114	8	520	56	8.53	610.13	8	metabolic process;regulation of biological process;response to stimulus	mitochondrion;organelle lumen	catalytic activity;protein binding	Pf01144	67041	15	ENSMUSG00000022186.14	Valine, leucine and isoleucine degradation; Butanoate metabolism; Synthesis and degradation of ketone bodies	Utilization of Ketone Bodies	Synthesis and Degradation of Ketone Bodies	8	0	9310.9	9476.4	9867.1	10631.5	10208.5	10206	9921.8	10110.1	9942.2	10171.3	10716	10265	9857.5	9823.7	10234.4	13.1847	13.2101	13.2684	13.3761	13.3175	13.3171	13.2764
High	Master Protein	Atp8a1	P70704-1	Phospholipid-transporting ATPase IA [OS=Mus musculus]	0	109.875	17	19	60	17	1164	131.3	6.84	198.12	19	cell organization and biogenesis;regulation of biological process;response to stimulus;transport	endoplasmic reticulum;Golgi;membrane	catalytic activity;metal ion binding;nucleotide binding;protein binding;transporter activity	Pf00122, Pf13246	11980	5	ENSMUSG00000037685.15		Ion transport by P-type ATPases; Neutrophil degranulation		6	2	6431.3	6748.2	6988.1	7373.5	7051.3	6594.3	6746.4	7162.3	6692	6728.3	6878.8	6836.9	6361.5	6374.9	6604.4	12.6509	12.7203	12.7707	12.8481	12.7837	12.687	12.7199
High	Master Protein	Rabggta	Q9JHK4-1	geranylgeranyl transferase type-2 subunit alpha [OS=Mus musculus]	0	109.403	34	14	49	14	567	64.9	5.8	228.29	14	cell organization and biogenesis;metabolic process		catalytic activity;metal ion binding;protein binding	Pf01239, Pf07711	56187	14	ENSMUSG00000040472.14		TP53 regulates transcription of several additional cell death genes whose specific roles in p53-dependent apoptosis remain uncertain; RAB geranylgeranylation		9	0	3570.2	3677	3712.1	3499.4	3801.6	3635.9	3923.9	3646.9	3584.9	3565.2	3660.2	3544.7	3755.6	3661.3	3614.1	11.8018	11.8443	11.858	11.7729	11.8924	11.8281	11.9381
High	Master Protein	Syn1	O88935-1	Isoform IB of Synapsin-1 [OS=Mus musculus]	0	109.383	16	9	146	8	670	70	9.83	529.46	9	cell organization and biogenesis;regulation of biological process;transport	cytosol;membrane	protein binding	Pf02078, Pf02750, Pf08443, Pf10581	20964	X	ENSMUSG00000037217.15				0	0	11627.6	12017.3	12294.1	12714.4	12431.9	11897.6	13127.5	12852.5	11192.4	12357	12420.9	12473.8	10217.5	11677.9	12365.3	13.5053	13.5528	13.5857	13.6342	13.6018	13.5384	13.6803
High	Master Protein	Ermn	Q5EBJ4	ermin [OS=Mus musculus]	0	108.973	41	9	73	9	281	32.1	4.59	291.51	9	cell organization and biogenesis;regulation of biological process	cytoplasm;cytoskeleton	protein binding	Pf00769	77767	2	ENSMUSG00000026830.9				0	0	9743.5	9472	9079.7	8434.6	9344.3	11109.8	10672	9535.4	9948.3	9745.6	9568.2	9589.1	10360.5	9632.9	10066.1	13.2502	13.2095	13.1484	13.0421	13.1899	13.4395	13.3815
High	Master Protein	Acan	Q61282	Aggrecan core protein [OS=Mus musculus]	0	108.904	8	14	36	14	2132	221.8	4.3	129.15	14	cell organization and biogenesis;metabolic process;regulation of biological process	extracellular	metal ion binding;protein binding;structural molecule activity	Pf00059, Pf00084, Pf00193, Pf07679, Pf07686	11595	7	ENSMUSG00000030607.7			Endochondral Ossification; Spinal Cord Injury	2	0	4752.2	4592.3	4499	4685	4662.6	4528.2	4571.6	4612	4385.2	4318.5	4106.4	4427.5	4339.7	4470.1	4282.4	12.2144	12.165	12.1354	12.1938	12.1869	12.1447	12.1585
High	Master Protein	Rab3a	P63011	Ras-related protein Rab-3A [OS=Mus musculus]	0	108.412	42	9	168	5	220	25	5.03	674.86	9	cell communication;cell organization and biogenesis;regulation of biological process;response to stimulus;transport	cytosol;endosome;membrane	catalytic activity;enzyme regulator activity;nucleotide binding;protein binding	Pf00025, Pf00071, Pf08477, Pf09439	19339	8; CHR_MG190_MG3751_PATCH	ENSMUSG00000031840.12; ENSMUSG00000111277.1	Synaptic vesicle cycle; Insulin secretion	Acetylcholine Neurotransmitter Release Cycle; RAB GEFs exchange GTP for GDP on RABs; Neutrophil degranulation; Norepinephrine Neurotransmitter Release Cycle; GABA synthesis, release, reuptake and degradation; Glutamate Neurotransmitter Release Cycle; RAB geranylgeranylation		19	4	29186.7	32296.1	31794.5	31448.3	31533.5	30438.2	35306.3	31581.1	28140.5	29847.8	30934.4	29761	26231.3	29126.4	29490.6	14.833	14.9791	14.9565	14.9407	14.9446	14.8936	15.1076
High	Master Protein	Llgl1	Q80Y17	Lethal(2) giant larvae protein homolog 1 [OS=Mus musculus]	0	107.985	17	13	36	13	1036	112.5	6.48	121.32	13	cell organization and biogenesis;regulation of biological process;transport	cytoplasm;cytoskeleton;endosome;Golgi;membrane	enzyme regulator activity;protein binding	Pf08366	16897	11	ENSMUSG00000020536.12	Hippo signaling pathway; Tight junction			2	0	3187.8	3075.2	3069.5	2908.2	3066.4	2782.9	3251.2	3061.5	3204.8	3114	3136	3118.5	3345	3124.9	2988.3	11.6383	11.5865	11.5838	11.5059	11.5823	11.4424	11.6668
High	Master Protein	Srcin1	Q9QWI6	SRC kinase signaling inhibitor 1 [OS=Mus musculus]	0	107.479	16	18	64	18	1250	134.8	9.32	237.1	18	cell organization and biogenesis;regulation of biological process;transport	cytoplasm;cytoskeleton;membrane	protein binding		56013	11					0	0	6328.5	6170.7	6322.8	5954.1	6413.7	6377.6	6549.4	6267.5	6362.4	6307.6	6341.8	6391.7	6401.3	6311.2	6305	12.6276	12.5912	12.6263	12.5397	12.6469	12.6388	12.6771
High	Master Protein	Dlst	Q9D2G2-1	Dihydrolipoyllysine-residue succinyltransferase component of 2-oxoglutarate dehydrogenase complex, mitochondrial [OS=Mus musculus]	0	107.164	25	10	196	10	454	49	8.95	735.64	10	metabolic process	membrane;mitochondrion;nucleus	catalytic activity;protein binding	Pf00198, Pf00364	78920	12	ENSMUSG00000004789.9	Citrate cycle (TCA cycle); Metabolic pathways; Lysine degradation; Carbon metabolism	Lysine catabolism; Citric acid cycle (TCA cycle); Glyoxylate metabolism and glycine degradation	TCA Cycle	13	0	23527.1	23703.8	23124.4	25010.3	23513.5	24497.7	21848.1	24370.2	22800.3	23507.6	24076.5	24210.9	22266.1	23253.6	23500.3	14.522	14.5328	14.4971	14.6102	14.5212	14.5804	14.4152
High	Master Protein	Dpp3	Q99KK7	dipeptidyl peptidase 3 [OS=Mus musculus]	0	106.939	24	12	42	12	738	82.8	5.38	233.95	12	metabolic process	cytoplasm;cytosol;membrane	catalytic activity;metal ion binding	Pf03571	75221	19	ENSMUSG00000063904.3				0	0	1767.7	1831.1	1887.4	1959.8	1904.1	1926.4	1907.9	1867.9	1826.9	1814.2	1857	1787.9	1845.6	1861.2	1849.4	10.7877	10.8385	10.8822	10.9365	10.8949	10.9117	10.8978
High	Master Protein	Mapt	P10637-2	Isoform Tau-A of Microtubule-associated protein tau [OS=Mus musculus]	0	106.353	30	8	45	1	430	44.9	8.27	137.33	8	cell death;cell growth;cell organization and biogenesis;cellular component movement;metabolic process;regulation of biological process;response to stimulus;transport	cytoplasm;cytoskeleton;cytosol;membrane;nucleus	DNA binding;protein binding	Pf00418	17762	11	ENSMUSG00000018411.17	MAPK signaling pathway; Alzheimer's disease		Alzheimers Disease; IL-6 signaling Pathway; MAPK signaling pathway	5	0
High	Master Protein	Enpp6	Q8BGN3	Ectonucleotide pyrophosphatase/phosphodiesterase family member 6 [OS=Mus musculus]	0	106.271	26	7	169	7	440	50.6	7.31	924.8	7	metabolic process	extracellular;membrane	catalytic activity	Pf01663	320981	8	ENSMUSG00000038173.15	Ether lipid metabolism	Glycerophospholipid catabolism		6	0	6272.6	5730.9	5696.6	5035.4	5688.4	4540	7274.7	5577.5	6539.1	5897	6228.8	5962	6639	6096.7	5679.5	12.6148	12.4845	12.4759	12.2979	12.4738	12.1485	12.8287
High	Master Protein	Acsl6	Q91WC3	Long-chain-fatty-acid--CoA ligase 6 [OS=Mus musculus]	0	106.255	23	15	146	14	697	78	7.34	532.57	15	cell proliferation;metabolic process;regulation of biological process;transport	endoplasmic reticulum;membrane;mitochondrion;nucleus	catalytic activity;nucleotide binding;protein binding	Pf00501	216739	11	ENSMUSG00000020333.17	PPAR signaling pathway; Fatty acid metabolism; Metabolic pathways; Fatty acid degradation; Adipocytokine signaling pathway; Fatty acid biosynthesis; Peroxisome	Synthesis of very long-chain fatty acyl-CoAs	Fatty Acid Beta Oxidation; PPAR signaling pathway; Fatty Acid Biosynthesis	15	1	14403.1	15196.1	15121.6	14884.7	15405	14258	15126.4	15290.6	14711.8	14814.4	15018	15672.2	14149.6	15121.5	14666.6	13.8141	13.8914	13.8843	13.8615	13.9111	13.7995	13.8848
High	Master Protein	Cntnap1	O54991	Contactin-associated protein 1 [OS=Mus musculus]	0	106.029	11	13	94	13	1385	156.2	7.06	353.85	13	cell organization and biogenesis	membrane	protein binding	Pf00054, Pf00147, Pf00754, Pf02210	53321	11	ENSMUSG00000017167.6	Cell adhesion molecules (CAMs)			1	0	10007.6	10200.6	10300.3	11448.2	10380.4	9694.6	10175.4	10413	9576.8	9930.6	9828.3	10001.6	9659.3	9961.2	9806.6	13.2888	13.3164	13.3304	13.4828	13.3416	13.243	13.3128
High	Master Protein	Psmc2	P46471	26S proteasome regulatory subunit 7 [OS=Mus musculus]	0	105.884	35	12	57	12	433	48.6	5.95	229.33	12	cell differentiation;metabolic process;regulation of biological process	cytoplasm;cytosol;membrane;nucleus;proteasome	catalytic activity;nucleotide binding;protein binding	Pf00004, Pf00158, Pf07724, Pf07726, Pf07728, Pf13191, Pf13401	19181	5				TNF-alpha NF-kB Signaling Pathway; Proteasome Degradation	2	0	3026.4	3049.8	3084.9	3202.6	3132.6	3184.2	3256.5	3075.6	2963.7	3123.5	3028.4	3033.5	3035.4	3034.3	2994.5	11.5634	11.5745	11.591	11.645	11.6131	11.6367	11.6691
High	Master Protein	Pcsk1n	Q9QXV0	ProSAAS [OS=Mus musculus]	0	105.752	36	7	231	7	258	27.3	5.85	625.71	7	metabolic process;regulation of biological process;response to stimulus	extracellular;Golgi	enzyme regulator activity	Pf07259	30052	X	ENSMUSG00000039278.10				0	0	17673.3	17124.2	17185.3	17723	18553.4	24279.6	19093.3	20191.8	15921.6	17370.4	16580.1	16818.5	16157.7	14666.9	17614.5	14.1093	14.0637	14.0689	14.1133	14.1794	14.5675	14.2208
High	Master Protein	Slc25a5	P51881	ADP/ATP translocase 2 [OS=Mus musculus]	0	105.659	38	11	227	5	298	32.9	9.73	554.74	11	cell organization and biogenesis;regulation of biological process;transport	membrane;mitochondrion;nucleus	protein binding;RNA binding;transporter activity	Pf00153	11740	X	ENSMUSG00000016319.3	HTLV-I infection; Huntington's disease; Parkinson's disease; cGMP-PKG signaling pathway; Calcium signaling pathway	Regulation of insulin secretion	Electron Transport Chain	9	0	21649.4	24190.5	24552	24604.6	25042.7	23849.7	24293.1	24315.2	22547.6	24006.9	23839.9	24675.4	23048.5	23982.1	25176.5	14.402	14.5622	14.5836	14.5866	14.6121	14.5417	14.5683
High	Master Protein	Eef1g	Q9D8N0	elongation factor 1-gamma [OS=Mus musculus]	0	105.353	28	8	52	8	437	50	6.74	201.39	8	metabolic process;response to stimulus	cytoplasm;endoplasmic reticulum;membrane;nucleus	catalytic activity;protein binding;RNA binding	Pf00043, Pf00647, Pf02798, Pf13409, Pf13410, Pf13417, Pf14497	67160	19	ENSMUSG00000071644.10	Legionellosis	Eukaryotic Translation Elongation	Translation Factors	5	0	7085.7	7078.5	7156.2	6853.3	7078.3	7012.6	7003.7	7100.6	6622.7	6852.3	6594.8	6609.6	6510.4	6662.3	6474.6	12.7907	12.7892	12.805	12.7426	12.7892	12.7757	12.7739
High	Master Protein	Lrpprc	Q6PB66	Leucine-rich PPR motif-containing protein, mitochondrial [OS=Mus musculus]	0	105.202	15	15	43	15	1392	156.5	6.83	151.65	15	metabolic process;regulation of biological process;transport	chromosome;cytoplasm;cytoskeleton;membrane;mitochondrion;nucleus	catalytic activity;DNA binding;protein binding;RNA binding	Pf12854, Pf13041, Pf13812	72416	17	ENSMUSG00000024120.12			TNF-alpha NF-kB Signaling Pathway	1	0	2707.8	2957	2960.1	3011.2	2961.9	3080.9	3006.6	2941	2707.3	2849.8	2828.4	2843.5	2755.6	2904.4	2890	11.4029	11.5299	11.5314	11.5561	11.5323	11.5891	11.5539
High	Master Protein	Tomm70a	Q9CZW5	Mitochondrial import receptor subunit TOM70 [OS=Mus musculus]	0	105.189	21	11	60	11	611	67.5	7.53	193.28	11		membrane;mitochondrion	protein binding	Pf00515, Pf07719, Pf13414	28185	16	ENSMUSG00000022752.8		Pink/Parkin Mediated Mitophagy		2	0	13913.1	14044.1	13951.6	14797.2	14177	13662.5	14081.6	14470.8	13438.9	13654.2	14361.6	14337.5	13246	13502.1	13910	13.7642	13.7777	13.7681	13.853	13.7913	13.7379	13.7815
High	Master Protein	Myo18a	Q9JMH9-1	Isoform 1 of Unconventional myosin-XVIIIa [OS=Mus musculus]	0	104.902	10	17	42	17	2035	230.8	6.16	134.39	17	cell differentiation;cell organization and biogenesis;cellular component movement;metabolic process;regulation of biological process;transport	cytoplasm;cytoskeleton;Golgi;membrane	catalytic activity;motor activity;nucleotide binding;protein binding;RNA binding;structural molecule activity;transporter activity	Pf00038, Pf00063, Pf00595, Pf00769, Pf01496, Pf01576, Pf02463, Pf02841, Pf03962, Pf04111, Pf04156, Pf04502, Pf05483, Pf05557, Pf05622, Pf05667, Pf05701, Pf05911, Pf06160, Pf07111, Pf07888, Pf09726, Pf09728, Pf09730, Pf09755, Pf09787, Pf10174, Pf12128, Pf12329, Pf13166, Pf13514, Pf13851, Pf15397	360013	11	ENSMUSG00000000631.20				0	0	4071.9	4374.1	4282.7	4252.7	4408.9	4250.2	5562.5	4223.8	4009.5	4158.1	4241.7	4230.7	4197.8	4242.4	4345.8	11.9915	12.0948	12.0643	12.0542	12.1062	12.0533	12.4415
High	Master Protein	Csrp1	P97315	Cysteine and glycine-rich protein 1 [OS=Mus musculus]	0	104.693	38	6	71	6	193	20.6	8.57	307.5	6	cell organization and biogenesis	cytoskeleton;nucleus	metal ion binding;protein binding;RNA binding	Pf00412	13007	1	ENSMUSG00000026421.14				0	0	9798.5	10243.7	10276.2	9746.4	10367.8	9645.2	10364.2	10422.3	10346.5	10677.6	10853.6	10851.3	10408.5	10834.9	11103.6	13.2583	13.3224	13.327	13.2507	13.3398	13.2356	13.3393
High	Master Protein	Ak1	Q9R0Y5-1	Adenylate kinase isoenzyme 1 [OS=Mus musculus]	0	104.643	51	8	260	7	194	21.5	5.81	1042.69	8	metabolic process;regulation of biological process	cytoplasm;cytosol;membrane	catalytic activity;nucleotide binding	Pf00406, Pf13207, Pf13238, Pf13671	11636	2	ENSMUSG00000026817.14	Thiamine metabolism; Metabolic pathways; Purine metabolism	Interconversion of nucleotide di- and triphosphates	Purine metabolism	7	1	13724.2	13617.5	13411.7	14074.8	13088.1	15079.4	14584.9	13188.9	13537.7	13083.5	13266.6	13014.8	12812.3	13335.3	13340.3	13.7444	13.7332	13.7112	13.7808	13.676	13.8803	13.8322
High	Master Protein	Flot2	Q60634-1	Flotillin-2 [OS=Mus musculus]	0	103.758	32	12	52	12	428	47	5.2	194.77	12	cell organization and biogenesis;regulation of biological process	cytoskeleton;endosome;membrane	protein binding	Pf01145	14252	11	ENSMUSG00000061981.14	Insulin signaling pathway	Synaptic adhesion-like molecules	Dysregulated miRNA Targeting in Insulin/PI3K-AKT Signaling; Insulin Signaling	6	0	6123.6	6383.3	6647.9	7218.5	6871.6	6400.4	6722.7	6692.3	6298.8	6775.8	6786.3	6877.4	6072.8	6634.5	6610.5	12.5802	12.6401	12.6987	12.8175	12.7464	12.6439	12.7148
High	Master Protein	Arf1	P84078	ADP-ribosylation factor 1 [OS=Mus musculus]	0	103.655	47	5	126	4	181	20.7	6.8	735.22	5	cell organization and biogenesis;cellular homeostasis;regulation of biological process;response to stimulus;transport	cytoplasm;cytosol;endosome;Golgi;membrane	catalytic activity;metal ion binding;nucleotide binding;protein binding;RNA binding;signal transducer activity	Pf00025, Pf00071, Pf00503, Pf01926, Pf04670, Pf08477, Pf09439	11840	11	ENSMUSG00000048076.14	Endocytosis; Phospholipase D signaling pathway; Legionellosis	Synthesis of PIPs at the Golgi membrane; Synthesis of PIPs at the plasma membrane; Lysosome Vesicle Biogenesis; Golgi Associated Vesicle Biogenesis; Intra-Golgi traffic; MHC class II antigen presentation	Insulin Signaling	21	1	10782.7	10759.8	11166.9	11490.8	10706.7	10847	7955.4	11310.1	10615	10850.5	12360.4	11184.9	9696.3	10940.2	10986.4	13.3964	13.3934	13.4469	13.4882	13.3862	13.405	12.9577
High	Master Protein	Eml1	Q05BC3	Echinoderm microtubule-associated protein-like 1 [OS=Mus musculus]	0	103.319	16	13	42	13	814	89.6	7.02	107.74	13	cell differentiation;cell organization and biogenesis;cell proliferation	cytoplasm;cytoskeleton;cytosol	protein binding	Pf00400, Pf03451	68519	12	ENSMUSG00000058070.14				0	0	7241.5	7232.5	7055.1	6054.2	7038.5	6423.4	7946.7	7017.1	6872.4	7031.7	7172.2	7074.4	6733.1	7063.8	6681.8	12.8221	12.8203	12.7845	12.5637	12.7811	12.6491	12.9561
High	Master Protein	Kif1a	P33173	Kinesin-like protein KIF1A [OS=Mus musculus]	0	103.162	11	18	46	18	1695	191.6	6.2	138.38	18	cellular component movement;transport	cytoplasm;cytoskeleton;cytosol	catalytic activity;motor activity;nucleotide binding;protein binding	Pf00169, Pf00225, Pf00498, Pf12423, Pf12473	16560	1					0	0	6218.1	6441.7	6453.3	6250	6459.3	6291.4	7689.3	6270.8	6607.1	6348.4	6073.1	6193.3	6682.4	6672.4	6254.4	12.6023	12.6532	12.6558	12.6096	12.6572	12.6192	12.9086
High	Master Protein	Idh3a	Q9D6R2	Isocitrate dehydrogenase [NAD] subunit alpha, mitochondrial [OS=Mus musculus]	0	103.065	30	10	384	10	366	39.6	6.73	1537.15	10	metabolic process	mitochondrion;nucleus	catalytic activity;metal ion binding;nucleotide binding	Pf00180	67834	9	ENSMUSG00000032279.11	Citrate cycle (TCA cycle); Metabolic pathways; Biosynthesis of amino acids; 2-Oxocarboxylic acid metabolism; Carbon metabolism	Citric acid cycle (TCA cycle)	TCA Cycle	10	0	38615.8	39051.6	38803.9	38841.2	38874.9	39315.7	39635.8	38800.6	37641.1	39925.4	40482.9	40322	37322.1	39269.2	41632.9	15.2369	15.2531	15.2439	15.2453	15.2466	15.2628	15.2745
High	Master Protein	Add3	Q9QYB5-1	Gamma-adducin [OS=Mus musculus]	0	102.842	22	12	57	12	706	78.7	5.95	240.69	12	response to stimulus	chromosome;cytoplasm;cytoskeleton;membrane	protein binding;structural molecule activity	Pf00596	27360	19	ENSMUSG00000025026.14		Miscellaneous transport and binding events		2	0	7107.5	7130.6	7054.5	8021.9	7097.8	7313.7	7170.9	7308.7	7242.5	7315.1	7624.4	7509.3	7420	7303.3	7340.3	12.7951	12.7998	12.7843	12.9697	12.7932	12.8364	12.8079
High	Master Protein	Gnai1	B2RSH2	Guanine nucleotide-binding protein G(i) subunit alpha-1 [OS=Mus musculus]	0	102.572	36	9	102	7	354	40.3	5.97	419.53	9	cell division;regulation of biological process;response to stimulus;transport	cytoplasm;cytoskeleton;membrane;nucleus	catalytic activity;metal ion binding;nucleotide binding;protein binding;signal transducer activity	Pf00025, Pf00503	14677	5	ENSMUSG00000057614.6	Oxytocin signaling pathway; Leukocyte transendothelial migration; Morphine addiction; Cholinergic synapse; Chagas disease (American trypanosomiasis); Retrograde endocannabinoid signaling; Dopaminergic synapse; Progesterone-mediated oocyte maturation; GABAergic synapse; Regulation of lipolysis in adipocytes; Toxoplasmosis; Chemokine signaling pathway; Platelet activation; Melanogenesis; Axon guida…	Adenylate cyclase inhibitory pathway; G-protein activation; Cooperation of PDCL (PhLP1) and TRiC/CCT in G-protein beta folding; Adrenaline,noradrenaline inhibits insulin secretion; PLC beta mediated events; ADP signalling through P2Y purinoceptor 12	Chemokine signaling pathway; G Protein Signaling Pathways; Calcium Regulation in the Cardiac Cell; Signal Transduction of S1P Receptor	66	0	3670	3462.8	3627.9	3644.1	3574.7	3088.3	3439.4	3765.3	3801.6	3651.4	3765.7	3799	3737.3	3757.3	3523.2	11.8416	11.7577	11.8249	11.8313	11.8036	11.5926	11.7479
High	Master Protein	Gsn	P13020-1	Gelsolin [OS=Mus musculus]	0	102.361	25	14	84	14	780	85.9	6.18	321.63	14	cell death;cell organization and biogenesis;metabolic process;regulation of biological process;response to stimulus;transport	cytoplasm;cytoskeleton;cytosol;extracellular;membrane;nucleus	metal ion binding;protein binding	Pf00626	227753	2	ENSMUSG00000026879.14	Regulation of actin cytoskeleton; Fc gamma R-mediated phagocytosis; Viral carcinogenesis	Neutrophil degranulation; Caspase-mediated cleavage of cytoskeletal proteins	Regulation of Actin Cytoskeleton	12	0	11263.9	10907	10499.5	9160.9	10299.8	10623.9	10435.3	10486.3	11938	10959.3	10430	10359.3	11488.3	10920.6	10332.3	13.4594	13.413	13.358	13.1613	13.3303	13.375	13.3492
High	Master Protein	Hyou1	Q9JKR6	Hypoxia up-regulated protein 1 [OS=Mus musculus]	0	102.162	16	11	108	11	999	111.1	5.19	226.2	11	regulation of biological process;response to stimulus;transport	endoplasmic reticulum;extracellular;membrane;organelle lumen	nucleotide binding	Pf00012	12282	9	ENSMUSG00000032115.14	Protein processing in endoplasmic reticulum			1	0	4459.5	4456.8	4469.8	4607.6	4565.2	4498.9	4928.4	4474.4	4354.8	4341.6	4415.4	4416	4401.7	4310.4	4389.9	12.1227	12.1218	12.126	12.1698	12.1565	12.1354	12.2669
High	Master Protein	Letm1	Q9Z2I0	mitochondrial proton/calcium exchanger protein [OS=Mus musculus]	0	102.087	17	10	83	10	738	82.9	6.52	296.65	10	cell organization and biogenesis;cellular homeostasis;transport	membrane;mitochondrion	metal ion binding;transporter activity	Pf07766	56384	5	ENSMUSG00000005299.6				0	0	5454.7	5664.1	5783.2	5983.3	5899.3	5856.6	5710.6	5638	5458.8	5767.3	5645.7	5774.3	5676.1	5808.9	6014.3	12.4133	12.4676	12.4977	12.5467	12.5263	12.5158	12.4794
High	Master Protein	Gnao1	P18872	Guanine nucleotide-binding protein G(O) subunit alpha [OS=Mus musculus]	0	102.068	31	10	110	10	354	40.1	5.53	418.99	10	cell organization and biogenesis;regulation of biological process;response to stimulus	membrane	catalytic activity;metal ion binding;nucleotide binding;protein binding;signal transducer activity	Pf00025, Pf00503	14681	8	ENSMUSG00000031748.16	Oxytocin signaling pathway; Morphine addiction; Cholinergic synapse; Chagas disease (American trypanosomiasis); Retrograde endocannabinoid signaling; Dopaminergic synapse; GABAergic synapse; Toxoplasmosis; Melanogenesis; Glutamatergic synapse; Long-term depression; Rap1 signaling pathway; Alcoholism; Circadian entrainment; Estrogen signaling pathway; Serotonergic synapse	Ca2+ pathway; G-protein activation; Cooperation of PDCL (PhLP1) and TRiC/CCT in G-protein beta folding; PLC beta mediated events; Signaling by GPCR	G Protein Signaling Pathways; Calcium Regulation in the Cardiac Cell	31	0	20348.9	20697.6	21126.3	20580.4	20760.6	19574.3	20534.6	20250.3	20730.6	20109.3	20050.6	19742	19704.6	20162.7	19918.2	14.3127	14.3372	14.3668	14.329	14.3416	14.2567	14.3258
High	Master Protein	Sncg	Q9Z0F7	Gamma-synuclein [OS=Mus musculus]	0	101.683	69	7	94	6	123	13.2	4.65	414.94	7	cell communication;cell organization and biogenesis;regulation of biological process;response to stimulus;transport	cytoplasm;cytoskeleton;membrane	protein binding	Pf01387	20618	14	ENSMUSG00000023064.4				0	1	12281.6	12173.6	12446.8	12606.8	12526.4	16837.4	13015.4	12466	12365.1	12255.1	12708.6	12122.4	12003.9	12280.2	13458.4	13.5842	13.5715	13.6035	13.6219	13.6127	14.0394	13.6679
High	Master Protein	Actn4	P57780	Alpha-actinin-4 [OS=Mus musculus]	0	101.499	17	13	86	6	912	104.9	5.41	310.76	13	cell organization and biogenesis;cellular component movement;regulation of biological process;response to stimulus;transport	cytoplasm;cytoskeleton;cytosol;nucleus	DNA binding;metal ion binding;protein binding;RNA binding	Pf00307, Pf00435, Pf08726, Pf11971, Pf13499	60595	7	ENSMUSG00000054808.15	Leukocyte transendothelial migration; Regulation of actin cytoskeleton; Arrhythmogenic right ventricular cardiomyopathy (ARVC); Focal adhesion; Adherens junction; Tight junction; Systemic lupus erythematosus; Amoebiasis; Viral carcinogenesis	Platelet degranulation	Striated Muscle Contraction	14	0	2701.9	2760.5	2771.7	2630.6	2864.6	2654.7	2888.4	2702	2737.7	2796	2750.7	2846.8	2884.9	2780.7	2829.8	11.3998	11.4307	11.4366	11.3612	11.4841	11.3743	11.4961
High	Master Protein	Slc1a2	P43006-3	Isoform Glt-1B of Excitatory amino acid transporter 2 [OS=Mus musculus]	0	101.35	18	9	206	1	558	60.6	6.68	784.22	9	cell communication;cell organization and biogenesis;regulation of biological process;response to stimulus;transport	cell surface;membrane	metal ion binding;transporter activity	Pf00375	20511	2	ENSMUSG00000005089.15				0	0	314.6	320.7	305.6	242.6	326.7	281	327.1	341.1	305.3	306.5	305.1	302.8	293.5	345.5	331	8.29737	8.32508	8.2555	7.92244	8.35182	8.13443	8.35359
High	Master Protein	Cs	Q9CZU6	citrate synthase, mitochondrial [OS=Mus musculus]	0	101.002	24	8	125	8	464	51.7	8.57	494.03	8	metabolic process	mitochondrion;nucleus;organelle lumen	catalytic activity;RNA binding	Pf00285	12974	10	ENSMUSG00000005683.8	Citrate cycle (TCA cycle); Metabolic pathways; Biosynthesis of amino acids; 2-Oxocarboxylic acid metabolism; Carbon metabolism; Glyoxylate and dicarboxylate metabolism	Citric acid cycle (TCA cycle)	TCA Cycle	11	0	8769.1	10439.1	10777.1	11075.3	11459.9	11634.9	10696.6	10888	9979.5	10735.7	10047.7	10487.5	9158.1	10608.8	11041.4	13.0982	13.3497	13.3957	13.4351	13.4843	13.5062	13.3849
High	Master Protein	Paics	Q9DCL9	multifunctional protein ADE2 [OS=Mus musculus]	0	100.82	30	11	61	11	425	47	7.23	218.55	11	metabolic process	cytoplasm;membrane	catalytic activity;nucleotide binding;protein binding	Pf00731, Pf01259	67054	5	ENSMUSG00000029247.17	Metabolic pathways; Purine metabolism	Purine ribonucleoside monophosphate biosynthesis	Purine metabolism	7	0	7296.1	7186.4	7046.1	7638.2	7250.2	6929.4	7677.4	7144.9	7638.4	7434.7	7603.3	7569.3	7534.5	7503.3	7222.5	12.8329	12.8111	12.7826	12.899	12.8238	12.7585	12.9064
High	Master Protein	Napa	Q9DB05	alpha-soluble nsf attachment protein [OS=Mus musculus]	0	100.564	43	11	101	9	295	33.2	5.45	244.81	11	cell communication;cell differentiation;cell organization and biogenesis;regulation of biological process;transport	membrane	protein binding	Pf14938	108124	7	ENSMUSG00000006024.13	Synaptic vesicle cycle	Intra-Golgi traffic; COPI-mediated anterograde transport; COPI-dependent Golgi-to-ER retrograde traffic; COPII (Coat Protein 2) Mediated Vesicle Transport; Retrograde transport at the Trans-Golgi-Network		15	2	8418.3	8663.2	8665	7950.9	8832.7	8932.3	8666.5	8333.6	8470.2	8370.6	8100.9	8308.7	8126	8541	8703.3	13.0393	13.0807	13.081	12.9569	13.1086	13.1248	13.0812
High	Master Protein	Stoml2	Q99JB2	Stomatin-like protein 2, mitochondrial [OS=Mus musculus]	0	100.483	42	10	56	10	353	38.4	8.87	294.23	10	cell organization and biogenesis;cellular homeostasis;metabolic process;regulation of biological process;response to stimulus;transport	cytoplasm;cytoskeleton;membrane;mitochondrion	protein binding	Pf01145	66592	4	ENSMUSG00000028455.15		Processing of SMDT1		3	0	2471.2	2527.4	2576.6	2587.2	2637.3	2599	2645.8	2513	2409.1	2589.7	2450.9	2522.5	2412.3	2563.8	2553.4	11.271	11.3034	11.3313	11.3372	11.3648	11.3437	11.3695
High	Master Protein	Ndufa9	Q9DC69	NADH dehydrogenase [ubiquinone] 1 alpha subcomplex subunit 9, mitochondrial [OS=Mus musculus]	0	100.107	27	9	148	9	377	42.5	9.74	668.87	9	cell organization and biogenesis;metabolic process;response to stimulus;transport	membrane;mitochondrion;nucleus;organelle lumen	catalytic activity;protein binding	Pf01073, Pf01370, Pf05368, Pf13460	66108	6	ENSMUSG00000000399.10	Metabolic pathways; Huntington's disease; Non-alcoholic fatty liver disease (NAFLD); Oxidative phosphorylation; Parkinson's disease; Alzheimer's disease	Complex I biogenesis	Oxidative phosphorylation; Electron Transport Chain	13	0	6888.9	7086.5	7255.8	8049.4	7238.6	7132.1	7166.9	7199.9	6950.8	7312.9	7752	7591.1	7061.4	7273.9	7599.3	12.7501	12.7909	12.8249	12.9747	12.8215	12.8001	12.8071
High	Master Protein	Ppp3r1	Q63810	Calcineurin subunit B type 1 [OS=Mus musculus]	0	99.74	54	6	91	6	170	19.3	4.81	472.82	6	cell differentiation;cell organization and biogenesis;metabolic process;regulation of biological process;response to stimulus;transport	cytoplasm;cytosol;membrane	catalytic activity;metal ion binding;protein binding	Pf00036, Pf12763, Pf13405, Pf13499, Pf13833	19058	11	ENSMUSG00000033953.10	Oxytocin signaling pathway; Wnt signaling pathway; T cell receptor signaling pathway; MAPK signaling pathway; Amyotrophic lateral sclerosis (ALS); VEGF signaling pathway; Long-term potentiation; Amphetamine addiction; Tuberculosis; Axon guidance; HTLV-I infection; Oocyte meiosis; Osteoclast differentiation; B cell receptor signaling pathway; Glutamatergic synapse; cGMP-PKG signaling pathway; Calc…	Activation of BAD and translocation to mitochondria ; CLEC7A (Dectin-1) induces NFAT activation; Ca2+ pathway; FCERI mediated Ca+2 mobilization	Alzheimers Disease; MAPK signaling pathway	40	0	7022.2	6767.8	8004.5	8067.7	5844.7	9489.5	7363.5	7433.4	7100.2	6926.4	7930	7163	6188	6809.6	7508.3	12.7777	12.7245	12.9666	12.9779	12.5129	13.2121	12.8462
High	Master Protein	Tmod2	Q9JKK7	Tropomodulin-2 [OS=Mus musculus]	0	99.584	34	9	96	9	351	39.5	5.35	447.5	9	cell communication;cell organization and biogenesis;regulation of biological process;response to stimulus	cytoplasm;cytoskeleton	protein binding	Pf03250	50876	9	ENSMUSG00000032186.15				0	0	8780	8426.4	8319.9	8511.9	8526.3	9853.9	8896.7	8800.9	8265.6	8410.3	8465.6	8248.4	8824.6	8207	8821.7	13.1	13.0407	13.0224	13.0553	13.0577	13.2665	13.1191
High	Master Protein	Kif2a	P28740-1	Isoform 1 of Kinesin-like protein KIF2A [OS=Mus musculus]	0	99.415	23	14	60	14	716	80.8	6.16	198.73	14	cell differentiation;cell division;cell organization and biogenesis;cellular component movement;development	cytoplasm;cytoskeleton;membrane;nucleus;vacuole	catalytic activity;motor activity;nucleotide binding;protein binding	Pf00225	16563	13	ENSMUSG00000021693.19				0	0	8080.1	7874.3	7795.5	7760.8	7671.6	7508.8	7868.4	7710.7	7340.4	7601.7	7710.8	7768.1	7635.6	7497.5	7650.5	12.9802	12.9429	12.9284	12.922	12.9053	12.8744	12.9419
High	Master Protein	Aco1	P28271	Cytoplasmic aconitate hydratase [OS=Mus musculus]	0	99.3	19	12	27	12	889	98.1	7.5	97.67	12	cellular homeostasis;metabolic process;regulation of biological process;response to stimulus;transport	cytoplasm;cytosol;endoplasmic reticulum;Golgi;mitochondrion	catalytic activity;metal ion binding;RNA binding	Pf00330, Pf00694	11428	4	ENSMUSG00000028405.9	Citrate cycle (TCA cycle); Metabolic pathways; Biosynthesis of amino acids; 2-Oxocarboxylic acid metabolism; Carbon metabolism; Glyoxylate and dicarboxylate metabolism	Iron uptake and transport	mRNA processing	9	0	2589.2	2694.2	2839.9	2834.6	2724.1	2744.4	2899.4	2788.4	2725.4	2829.7	2869.5	2824.4	2755.2	2847.4	2791.6	11.3383	11.3956	11.4716	11.4689	11.4116	11.4223	11.5015
High	Master Protein	Lamb2	Q61292	laminin subunit beta-2 [OS=Mus musculus]	0	99.147	10	12	21	12	1799	196.5	6.67	81.53	12	cell differentiation;cell growth;cell organization and biogenesis;cellular component movement;metabolic process;regulation of biological process;transport	cytoplasm;extracellular	protein binding	Pf00053, Pf00055, Pf00769, Pf01442, Pf04012, Pf06008, Pf07111, Pf11740, Pf12128, Pf13514, Pf14662, Pf15558	16779	9	ENSMUSG00000052911.9	Focal adhesion; Toxoplasmosis; Small cell lung cancer; Pathways in cancer; ECM-receptor interaction; PI3K-Akt signaling pathway; Amoebiasis	Regulation of Insulin-like Growth Factor (IGF) transport and uptake by Insulin-like Growth Factor Binding Proteins (IGFBPs); MET activates PTK2 signaling; Laminin interactions; Post-translational protein phosphorylation	Primary Focal Segmental Glomerulosclerosis FSGS; Focal Adhesion-PI3K-Akt-mTOR-signaling pathway; Inflammatory Response Pathway; Alpha6-Beta4 Integrin Signaling Pathway; Focal Adhesion	23	0	1184	1224.4	1196.4	1398.6	1387.1	1219.7	1409.6	1274.5	1177.8	1230.8	1225.8	1274.4	1277.5	1273.1	1238.9	10.2095	10.2579	10.2245	10.4498	10.4379	10.2523	10.4611
High	Master Protein	Snap47	Q8R570	Synaptosomal-associated protein 47 [OS=Mus musculus]	0	98.955	30	9	43	9	413	46.5	5.76	152.54	9	cell organization and biogenesis;regulation of biological process	cytoplasm;membrane	protein binding	Pf05739	67826	11	ENSMUSG00000009894.15				0	0	3584	3555.4	3688.5	3536.6	3611.8	3671.5	4124.5	3675.4	3451.3	3514.8	3617.9	3555.3	3621.2	3740.5	3543.5	11.8074	11.7958	11.8488	11.7881	11.8185	11.8422	12.01
High	Master Protein	Gls	D3Z7P3-1	Glutaminase kidney isoform, mitochondrial [OS=Mus musculus]	0	98.741	18	9	36	9	674	73.9	7.99	130.67	9	cell communication;cell organization and biogenesis;metabolic process;regulation of biological process;response to stimulus	cytoplasm;cytosol;mitochondrion;organelle lumen	catalytic activity;protein binding	Pf04960, Pf12796	14660	1	ENSMUSG00000026103.14	MicroRNAs in cancer; GABAergic synapse; Metabolic pathways; Glutamatergic synapse; Proximal tubule bicarbonate reclamation; D-Glutamine and D-glutamate metabolism; Alanine, aspartate and glutamate metabolism; Central carbon metabolism in cancer; Arginine biosynthesis	TP53 Regulates Metabolic Genes; Glutamate Neurotransmitter Release Cycle; Amino acid synthesis and interconversion (transamination)		21	0	3686	4000.1	4258.9	4196.2	4318.4	4354.9	4667.4	3888.1	4011.3	4734.8	3895.4	4017	4288.9	4418.4	4625.2	11.8478	11.9658	12.0563	12.0349	12.0763	12.0884	12.1884
High	Master Protein	Grhpr	Q91Z53	Glyoxylate reductase/hydroxypyruvate reductase [OS=Mus musculus]	0	98.061	39	9	61	9	328	35.3	7.65	259.26	9	cell organization and biogenesis;metabolic process	cytoplasm;cytosol	catalytic activity;nucleotide binding;protein binding	Pf00389, Pf01488, Pf02826, Pf03807	76238	4	ENSMUSG00000035637.14	Pyruvate metabolism; Metabolic pathways; Glycine, serine and threonine metabolism; Glyoxylate and dicarboxylate metabolism	Glyoxylate metabolism and glycine degradation		7	0	6529	6389.7	6529.7	6391.7	6319.9	6441.9	6906.9	6363	6336.5	6463.1	6291.1	6306.2	6407	6532	6333	12.6726	12.6415	12.6728	12.642	12.6257	12.6533	12.7538
High	Master Protein	Ndufa10	Q99LC3	NADH dehydrogenase [ubiquinone] 1 alpha subcomplex subunit 10, mitochondrial [OS=Mus musculus]	0	97.818	33	9	161	9	355	40.6	7.78	618.57	9	cell organization and biogenesis;metabolic process;transport	mitochondrion;organelle lumen	catalytic activity	Pf01712, Pf02223	67273	1	ENSMUSG00000026260.12	Metabolic pathways; Huntington's disease; Non-alcoholic fatty liver disease (NAFLD); Oxidative phosphorylation; Parkinson's disease; Alzheimer's disease	Complex I biogenesis	Oxidative phosphorylation; Electron Transport Chain	13	0	15493.2	14333	14455.8	15248.3	12671.8	13147.8	13495.9	13667.4	13003.9	13215.2	14154.3	13646.6	12641.7	13328.6	12859	13.9193	13.8071	13.8194	13.8964	13.6293	13.6825	13.7202
High	Master Protein	Etfb	Q9DCW4	electron transfer flavoprotein subunit beta [OS=Mus musculus]	0	97.567	35	8	59	8	255	27.6	8.1	187.52	8	metabolic process;transport	cytosol;mitochondrion;organelle lumen		Pf01012	110826	7	ENSMUSG00000004610.4		Protein methylation; Respiratory electron transport		7	0	9746.7	9933.5	10093.2	11208.9	10289.6	11474.1	9734.7	10097.4	10156.8	10348.3	10144.6	10372.4	9349.5	10132.6	10749.4	13.2507	13.2781	13.3011	13.4524	13.3289	13.4861	13.2489
High	Master Protein	Prdx5	P99029	Peroxiredoxin-5, mitochondrial [OS=Mus musculus]	0	97.508	32	4	299	4	210	21.9	8.85	1384.7	4	cell death;cellular homeostasis;metabolic process;regulation of biological process;response to stimulus	cytoplasm;cytosol;mitochondrion;nucleus;organelle lumen	antioxidant activity;catalytic activity;DNA binding;enzyme regulator activity;protein binding	Pf00578, Pf08534	54683	19	ENSMUSG00000024953.16	Peroxisome	Detoxification of Reactive Oxygen Species; TP53 Regulates Metabolic Genes		9	0	9244	10011.9	10134.4	10274.4	10658.3	11503.5	9964.6	9966.8	9393.7	10065.1	9604.9	9745.4	9472.1	9880.6	10245	13.1743	13.2894	13.307	13.3268	13.3797	13.4898	13.2826
High	Master Protein	Cntnap2	Q9CPW0	Contactin-associated protein-like 2 [OS=Mus musculus]	0	97.502	14	16	41	16	1332	148.1	6.77	110.36	16	cell organization and biogenesis;response to stimulus	cell surface;endosome;Golgi;membrane	protein binding;structural molecule activity	Pf00008, Pf00054, Pf00754, Pf01410, Pf02210, Pf13385	66797	6		Cell adhesion molecules (CAMs)			1	0	7523.2	7457.9	7598	7967.8	7509.5	7425.5	8425.8	7725.4	7288.2	7374.3	7589.1	7608.3	7300	7562.7	7754.2	12.8771	12.8646	12.8914	12.96	12.8745	12.8583	13.0406
High	Master Protein	Hcn2	O88703	Potassium/sodium hyperpolarization-activated cyclic nucleotide-gated channel 2 [OS=Mus musculus]	0	97.487	21	15	38	10	863	94.7	8.73	109.08	15	regulation of biological process;response to stimulus;transport	cytoplasm;membrane	nucleotide binding;protein binding;structural molecule activity;transporter activity	Pf00027, Pf00520, Pf08412	15166	10	ENSMUSG00000020331.9	cAMP signaling pathway	HCN channels		4	5	4389.2	4794.8	4328.4	4335.8	4463.7	4181.8	4449.8	4559.5	3930.9	4283.6	4226.3	4425.5	4521.6	4307	4446.7	12.0997	12.2273	12.0796	12.0821	12.124	12.0299	12.1195
High	Master Protein	Oat	P29758	Ornithine aminotransferase, mitochondrial [OS=Mus musculus]	0	96.801	28	8	84	8	439	48.3	6.62	295.54	8	cell organization and biogenesis;metabolic process	cytoplasm;mitochondrion;organelle lumen	catalytic activity;protein binding	Pf00202	18242	7	ENSMUSG00000030934.9	Arginine and proline metabolism; Metabolic pathways	Amino acid synthesis and interconversion (transamination)		5	0	5504.8	5851.5	6080.8	6596.7	6132.3	6515.5	6047.3	5977	5603.4	6250.4	5831.8	6348.6	5758	6287.1	6311.8	12.4265	12.5146	12.57	12.6875	12.5822	12.6697	12.5621
High	Master Protein	Fh1	P97807-1	fumarate hydratase, mitochondrial [OS=Mus musculus]	0	96.621	25	12	125	12	507	54.3	9.04	438.82	12	metabolic process	cytoplasm;mitochondrion	catalytic activity	Pf00206, Pf10415	14194	1	ENSMUSG00000026526.14	Pyruvate metabolism; Citrate cycle (TCA cycle); Metabolic pathways; Pathways in cancer; Renal cell carcinoma; Carbon metabolism	Citric acid cycle (TCA cycle)	TCA Cycle; Amino Acid metabolism	12	0	16795.5	17178.7	17355.5	18673.9	17294.3	18223	17209.9	17727	16856.3	17653.4	18657.2	18440.3	16775.7	17347	18217.7	14.0358	14.0683	14.0831	14.1887	14.078	14.1535	14.071
High	Master Protein	Cndp2	Q9D1A2	cytosolic non-specific dipeptidase [OS=Mus musculus]	0	96.518	27	9	61	9	475	52.7	5.66	238.03	9	metabolic process	cytoplasm;cytosol	catalytic activity;metal ion binding	Pf01546, Pf07687	66054	18	ENSMUSG00000024644.16	Histidine metabolism; Arginine and proline metabolism; Metabolic pathways; beta-Alanine metabolism	Glutathione synthesis and recycling		9	0	6534.1	6227.7	6363.2	6354.4	6387.1	6868.5	6458.7	6209.3	6157.4	6410.1	6359.8	6040.4	6237.1	6350.2	6130.5	12.6738	12.6045	12.6355	12.6335	12.6409	12.7458	12.657
High	Master Protein	Dpysl5	Q9EQF6	Dihydropyrimidinase-related protein 5 [OS=Mus musculus]	0	96.347	29	13	70	13	564	61.5	7.09	262.6	13	cellular component movement	cytoplasm	catalytic activity;protein binding	Pf01979, Pf13147, Pf13594	65254	5	ENSMUSG00000029168.14	Axon guidance	CRMPs in Sema3A signaling		5	0	12221.9	12213.7	12355.6	11563.7	12294.1	11187.4	11971.2	12481.4	13881	12472.9	12269	12052	12007.3	11992.7	11985.4	13.5772	13.5762	13.5929	13.4973	13.5857	13.4496	13.5473
High	Master Protein	Aifm1	Q9Z0X1	Apoptosis-inducing factor 1, mitochondrial [OS=Mus musculus]	0	96.342	23	11	53	11	612	66.7	9.17	210.96	11	cell death;cell differentiation;cell organization and biogenesis;metabolic process;regulation of biological process;response to stimulus	cytoplasm;cytosol;membrane;mitochondrion;nucleus	catalytic activity;DNA binding;nucleotide binding;protein binding	Pf00070, Pf07992, Pf14721, Pf14962	26926	X	ENSMUSG00000036932.14	Apoptosis		Apoptosis Modulation by HSP70	2	0	5867.1	5801.4	5970.3	5993.2	5873.7	5943.6	5662.4	5716.7	5252.4	5526.4	5662.7	5670.6	5534.2	5434.6	5545.6	12.5184	12.5022	12.5436	12.5491	12.5201	12.5371	12.4672
High	Master Protein	Ncl	P09405	Nucleolin [OS=Mus musculus]	0	96.175	23	17	68	17	707	76.7	4.75	200.87	17	regulation of biological process;response to stimulus;transport	cell surface;cytoplasm;membrane;nucleus	DNA binding;metal ion binding;protein binding;RNA binding	Pf00076, Pf13893, Pf14259	17975	1	ENSMUSG00000026234.12		Major pathway of rRNA processing in the nucleolus and cytosol	PluriNetWork; mRNA processing	6	0	12050.4	11484.6	11383.3	12562.3	11495.9	12938.9	11837.5	12068	11315.4	11689.5	12199.4	12173.2	11316.1	11455.7	12055.8	13.5568	13.4874	13.4746	13.6168	13.4888	13.6594	13.5311
High	Master Protein	Pex5l	Q8C437-3	Isoform 3 of PEX5-related protein [OS=Mus musculus]	0	95.921	25	13	43	13	615	68.5	5.27	136.5	13	regulation of biological process;transport	cytoplasm;cytosol;membrane	protein binding;transporter activity	Pf00515, Pf13414, Pf13424, Pf13432	58869	3					0	0	6831.9	7146.9	6726.9	6950.3	6896.4	6482	7230.6	6967	6351.9	6851.3	6825.2	6948.5	6905	6770.9	6871.2	12.7381	12.8031	12.7157	12.7629	12.7516	12.6622	12.8199
High	Master Protein	Ahcyl2	Q68FL4	Putative adenosylhomocysteinase 3 [OS=Mus musculus]	0	95.887	21	12	96	6	613	66.9	7.36	362.87	12	metabolic process;transport	cytoplasm;cytosol;endoplasmic reticulum	catalytic activity;nucleotide binding	Pf00670, Pf01262, Pf02254, Pf02826, Pf05221	74340	6	ENSMUSG00000029772.17	Metabolic pathways; Cysteine and methionine metabolism	Bicarbonate transporters	One Carbon Metabolism; Glutathione and one carbon metabolism	8	0	5467	5546.8	5422.1	5507.6	5475.3	5463.3	5642	5395.8	5572.3	5638.6	5640.7	5821.3	5467.1	5747.6	5503.5	12.4165	12.4374	12.4046	12.4272	12.4187	12.4156	12.462
High	Master Protein	Atl1	Q8BH66	Atlastin-1 [OS=Mus musculus]	0	95.702	24	9	40	9	558	63.3	6.49	152.87	9	cell organization and biogenesis	cytoplasm;endoplasmic reticulum;Golgi;membrane	catalytic activity;nucleotide binding;protein binding	Pf02263	73991	12	ENSMUSG00000021066.8				0	0	1599.4	1658.3	1768.4	1772.6	1757.6	1859.7	1930	1702	1612.1	1720	1677.8	1626.6	1606.3	1690.9	1686	10.6433	10.6955	10.7882	10.7917	10.7794	10.8609	10.9144
High	Master Protein	Thop1	Q8C1A5	thimet oligopeptidase [OS=Mus musculus]	0	95.631	24	13	46	13	687	78	6.06	169.15	13	metabolic process;regulation of biological process;response to stimulus	cytoplasm	catalytic activity;metal ion binding	Pf01432	50492	10		African trypanosomiasis; Renin-angiotensin system			2	0	3868.8	3711.8	3741.9	4048.2	3779.2	3888.9	3711.4	3776.5	3851.3	3896.2	4130.9	3859.2	3877.2	3896.7	3794.6	11.9177	11.8579	11.8696	11.9831	11.8839	11.9251	11.8577
High	Master Protein	Dpysl4	O35098	dihydropyrimidinase-related protein 4 [OS=Mus musculus]	0	95.474	24	11	31	9	572	61.9	6.98	118.68	11	cell death;cellular component movement	cytoplasm	catalytic activity;protein binding	Pf01979, Pf13147, Pf13594	26757	7					0	0	2497.3	2638.1	2785.7	2918.9	2802.5	2812.4	2717.4	2934.8	2730.5	2777.5	2863.8	2688.8	2469.7	2636	2711.5	11.2862	11.3653	11.4438	11.5112	11.4525	11.4576	11.408
High	Master Protein	Gnaq	P21279	Guanine nucleotide-binding protein G(Q) subunit alpha [OS=Mus musculus]	0	95.327	26	8	89	7	359	42.1	5.68	405.62	8	cell organization and biogenesis;regulation of biological process;response to stimulus	cytosol;membrane;nucleus	catalytic activity;enzyme regulator activity;metal ion binding;nucleotide binding;protein binding;signal transducer activity	Pf00025, Pf00503	14682	19	ENSMUSG00000024639.5	Oxytocin signaling pathway; Cholinergic synapse; Chagas disease (American trypanosomiasis); Retrograde endocannabinoid signaling; Pancreatic secretion; Dopaminergic synapse; African trypanosomiasis; Long-term potentiation; Endocrine and other factor-regulated calcium reabsorption; Platelet activation; Melanogenesis; Thyroid hormone synthesis; Huntington's disease; Sphingolipid signaling pathway; …	Platelet sensitization by LDL; ADP signalling through P2Y purinoceptor 1; Fatty Acids bound to GPR40 (FFAR1) regulate insulin secretion; Acetylcholine regulates insulin secretion; Thrombin signalling through proteinase activated receptors (PARs); Gastrin-CREB signalling pathway via PKC and MAPK; Thromboxane signalling through TP receptor	Alzheimers Disease; G Protein Signaling Pathways; Myometrial Relaxation and Contraction Pathways; Calcium Regulation in the Cardiac Cell	59	0	5834	5775.2	5893	5796.3	5935.9	5496.5	6152.5	5821	5984.4	5871.1	5828.1	5892.4	6016.2	5839.7	5831.2	12.5103	12.4957	12.5248	12.5009	12.5353	12.4243	12.587
High	Master Protein	Lrp1	Q91ZX7	prolow-density lipoprotein receptor-related protein 1 [OS=Mus musculus]	0	95.117	5	23	37	22	4545	504.4	5.36	111.33	23	cell proliferation;development;metabolic process;regulation of biological process;response to stimulus;transport	cytoplasm;cytosol;endosome;membrane;nucleus	metal ion binding;protein binding;receptor activity;RNA binding	Pf00057, Pf00058, Pf07645, Pf12662, Pf14670	16971	10		Alzheimer's disease; Malaria		Statin Pathway; Wnt Signaling Pathway NetPath	4	1	5127.3	5363	5328.8	5472.4	5450.5	5155.9	5285.5	5252.9	5124.2	5313.6	5233.5	5358.6	4856.7	5065.6	5043.4	12.324	12.3888	12.3796	12.418	12.4122	12.332	12.3678
High	Master Protein	Dstn	Q9R0P5	Destrin [OS=Mus musculus]	0	94.952	42	6	131	6	165	18.5	7.97	571.54	6	cell organization and biogenesis;cellular component movement;regulation of biological process	cytoplasm;cytoskeleton	protein binding	Pf00241	56431	2	ENSMUSG00000015932.8				0	0	11578.4	11785.7	12219.6	13468	12283.9	12754.7	11997.4	12031.5	12174.5	12183.8	12666.9	12094.3	12136.5	12139.8	12430.6	13.4991	13.5247	13.5769	13.7172	13.5845	13.6387	13.5504
High	Master Protein	Ndufs2	Q91WD5	NADH dehydrogenase [ubiquinone] iron-sulfur protein 2, mitochondrial [OS=Mus musculus]	0	94.771	20	7	99	7	463	52.6	6.99	419.22	7	metabolic process;response to stimulus;transport	membrane;mitochondrion	catalytic activity;metal ion binding;nucleotide binding;protein binding	Pf00346	226646	1	ENSMUSG00000013593.12	Metabolic pathways; Huntington's disease; Non-alcoholic fatty liver disease (NAFLD); Oxidative phosphorylation; Parkinson's disease; Alzheimer's disease	Complex I biogenesis	Oxidative phosphorylation; Electron Transport Chain	13	0	5227.8	5577.6	5736.4	6003.7	5852.2	5622.6	5475	5773.3	5601.1	5790.1	5624.9	5759.8	5248.1	5789.9	5783.8	12.352	12.4454	12.4859	12.5516	12.5148	12.457	12.4186
High	Master Protein	Mdh1	P14152	Malate dehydrogenase, cytoplasmic [OS=Mus musculus]	0	94.707	39	11	301	11	334	36.5	6.58	915.28	11	metabolic process	cytoplasm;cytosol;mitochondrion	catalytic activity;nucleotide binding	Pf00056, Pf02866	17449	11	ENSMUSG00000020321.15	Pyruvate metabolism; Citrate cycle (TCA cycle); Metabolic pathways; Cysteine and methionine metabolism; Proximal tubule bicarbonate reclamation; Carbon metabolism; Glyoxylate and dicarboxylate metabolism	Gluconeogenesis	Glycolysis and Gluconeogenesis; TCA Cycle	13	0	37076.1	35909.7	35003.7	35667.9	35172.7	36167.9	35670.5	35010	33745.9	35018.8	35132.2	34454.4	33637.8	35186.7	34454.6	15.1782	15.1321	15.0952	15.1223	15.1022	15.1424	15.1224
High	Master Protein	Sugt1	Q9CX34	Protein SGT1 homolog [OS=Mus musculus]	0	94.648	39	10	44	10	336	38.1	5.45	190.12	10	regulation of biological process	cytoplasm;nucleus	protein binding	Pf00515, Pf04969, Pf05002, Pf07719, Pf12895, Pf13414, Pf13424, Pf13428, Pf13431, Pf13432, Pf14559	67955	14	ENSMUSG00000022024.9	NOD-like receptor signaling pathway	The NLRP3 inflammasome		6	0	3743.4	3853.7	3833.3	4037.9	3891.8	3951.7	3852	3862.7	3771.4	3834.9	3963.8	3821.7	3933.9	3965.2	3902.5	11.8701	11.912	11.9044	11.9794	11.9262	11.9483	11.9114
High	Master Protein	Mthfd1l	Q3V3R1	Monofunctional C1-tetrahydrofolate synthase, mitochondrial [OS=Mus musculus]	0	94.554	19	15	44	14	977	105.7	7.02	155.85	15	metabolic process	membrane;mitochondrion	catalytic activity;nucleotide binding;protein binding	Pf00763, Pf01268, Pf02882	270685	10	ENSMUSG00000040675.17	Metabolic pathways; One carbon pool by folate	Metabolism of folate and pterines	One Carbon Metabolism	7	0	2549.6	2538	2623.6	2750	2610	2584.4	2650.9	2516.3	2496.4	2653.1	2693.6	2656.8	2504.1	2575.9	2728.1	11.3161	11.3095	11.3573	11.4252	11.3498	11.3356	11.3723
High	Master Protein	Ezr	P26040	Ezrin [OS=Mus musculus]	0	94.548	26	12	59	8	586	69.4	6.1	170.01	12	cell differentiation;cell organization and biogenesis;metabolic process;regulation of biological process;response to stimulus;transport	cytoplasm;cytoskeleton;cytosol;endosome;membrane	protein binding;RNA binding	Pf00373, Pf00769, Pf09379, Pf09380	22350	17	ENSMUSG00000052397.8	Leukocyte transendothelial migration; Regulation of actin cytoskeleton; MicroRNAs in cancer; Proteoglycans in cancer; Gastric acid secretion	Recycling pathway of L1; Netrin-1 signaling	Regulation of Actin Cytoskeleton	11	0	884.5	857.9	857	968.1	855.9	848.8	864.4	843.6	902.5	915.9	922.9	922.8	931.5	930.3	914.1	9.78872	9.74467	9.74315	9.91901	9.7413	9.72928	9.75556
High	Master Protein	Wdr1	O88342	WD repeat-containing protein 1 [OS=Mus musculus]	0	94.347	23	13	112	13	606	66.4	6.6	374.77	13	cell differentiation;cell organization and biogenesis;cellular component movement;metabolic process;regulation of biological process	cytoplasm;cytoskeleton;cytosol	protein binding	Pf00400, Pf04762, Pf08662, Pf14783	22388	5	ENSMUSG00000005103.12		Platelet degranulation	Hypertrophy Model	5	0	16645.1	16348.1	16734.2	16544.4	16660.1	16198.9	15010.3	15890.6	16232.7	16234.8	15910.5	15859	15935.8	15987.7	16013.9	14.0228	13.9968	14.0305	14.0141	14.0241	13.9836	13.8737
High	Master Protein	Lmnb2	P21619	Lamin-B2 [OS=Mus musculus]	0	94.103	30	17	33	14	596	67.3	5.5	91.08	17		membrane;nucleus	structural molecule activity	Pf00038, Pf00932, Pf04156	16907	10	ENSMUSG00000062075.13	Apoptosis		FAS pathway and Stress induction of HSP regulation	2	0	2792.5	2809.6	2819.7	2945.3	2817.9	2678	2894.8	2832.8	2694.2	2796.2	2800	2852.1	2627.5	2790.2	2771.8	11.4473	11.4561	11.4613	11.5242	11.4604	11.3869	11.4992
High	Master Protein	Rps3	P62908	40S ribosomal protein S3 [OS=Mus musculus]	0	93.808	45	11	76	11	243	26.7	9.66	226.19	11	cell death;cell division;cell organization and biogenesis;metabolic process;regulation of biological process;response to stimulus	cytoplasm;cytoskeleton;cytosol;endoplasmic reticulum;membrane;mitochondrion;nucleus;organelle lumen;ribosome	catalytic activity;DNA binding;protein binding;RNA binding;structural molecule activity	Pf00189, Pf07650	27050	7	ENSMUSG00000030744.13	Ribosome	L13a-mediated translational silencing of Ceruloplasmin expression; Nonsense Mediated Decay (NMD) independent of the Exon Junction Complex (EJC); Nonsense Mediated Decay (NMD) enhanced by the Exon Junction Complex (EJC); Ribosomal scanning and start codon recognition; GTP hydrolysis and joining of the 60S ribosomal subunit; Formation of a pool of free 40S subunits; SRP-dependent cotranslational pr…	Cytoplasmic Ribosomal Proteins	18	0	12930.8	12869.4	13082.7	13646.7	13132.3	13132.7	14029.7	13334.8	12643.3	13241.1	13368.9	13533.6	12361.6	13079.7	13112.6	13.6585	13.6517	13.6754	13.7363	13.6808	13.6809	13.7762
High	Master Protein	Wars	P32921-2	Isoform 2 of Tryptophan--tRNA ligase, cytoplasmic [OS=Mus musculus]	0	93.759	31	13	37	13	475	53.6	7.08	125.36	13	metabolic process;regulation of biological process	cytoplasm;cytosol;nucleus	catalytic activity;enzyme regulator activity;nucleotide binding;protein binding	Pf00458, Pf00579	22375	12	ENSMUSG00000021266.16			Tryptophan metabolism	1	0	4448.2	4178.1	4512.1	4671.6	4203.4	4785.5	4533.6	4258.6	4589.4	4501.6	4561.2	4273.6	4635.7	4736.7	4331.1	12.119	12.0286	12.1396	12.1897	12.0373	12.2245	12.1464
High	Master Protein	Phb2	O35129	Prohibitin-2 [OS=Mus musculus]	0	93.506	43	11	99	11	299	33.3	9.83	405.18	11	cell organization and biogenesis;metabolic process;regulation of biological process;response to stimulus;transport	cell surface;cytoplasm;membrane;mitochondrion;nucleus	protein binding	Pf01145	12034	6	ENSMUSG00000004264.17		Processing of SMDT1		3	0	12434.4	13015.4	12994.2	13218.4	13116.6	12454.6	12368.3	12638.3	12141.9	12663.7	12599.3	12747.4	12339	12504	12952.9	13.602	13.6679	13.6656	13.6903	13.6791	13.6044	13.5944
High	Master Protein	Eps15l1	Q60902-1	Epidermal growth factor receptor substrate 15-like 1 [OS=Mus musculus]	0	93.45	20	13	25	13	907	99.2	5.02	93.14	13	cell differentiation;cell organization and biogenesis;cellular component movement;metabolic process;regulation of biological process;transport	cytoplasm;cytoskeleton;Golgi;membrane;nucleus	catalytic activity;metal ion binding;motor activity;nucleotide binding;protein binding;structural molecule activity;transporter activity	Pf00038, Pf00261, Pf00529, Pf00769, Pf01496, Pf01576, Pf02321, Pf02463, Pf02841, Pf02994, Pf03148, Pf03938, Pf03962, Pf03999, Pf04012, Pf04111, Pf04156, Pf04778, Pf04912, Pf05103, Pf05149, Pf05478, Pf05483, Pf05557, Pf05622, Pf05667, Pf05701, Pf06008, Pf06160, Pf06818, Pf07111, Pf07798, Pf07888, Pf07926, Pf08317, Pf08614, Pf09311, Pf09726, Pf09730, Pf09731, Pf09755, Pf10146, Pf10168, Pf10174, Pf1…	13859	8	ENSMUSG00000006276.10	Endocytosis	Cargo recognition for clathrin-mediated endocytosis; EGFR downregulation	EGFR1 Signaling Pathway	10	0	3107.9	3249.1	3234.9	3230.6	3189.1	3411.5	3474.2	3113.5	3003.9	3059.5	3104	3036.9	3051.8	2952.3	3144.4	11.6017	11.6658	11.6595	11.6576	11.6389	11.7362	11.7625
High	Master Protein	Hmgcs1	Q8JZK9	hydroxymethylglutaryl-CoA synthase, cytoplasmic [OS=Mus musculus]	0	92.876	26	12	31	12	520	57.5	5.99	114.66	12	metabolic process;response to stimulus	cytoplasm;cytosol	catalytic activity;protein binding	Pf01154, Pf08540	208715	13	ENSMUSG00000093930.1	Valine, leucine and isoleucine degradation; Metabolic pathways; Terpenoid backbone biosynthesis; Butanoate metabolism; Synthesis and degradation of ketone bodies	Cholesterol biosynthesis	Cholesterol Biosynthesis; Endochondral Ossification	11	0	3736.7	3527	4061.3	3608.5	3850.8	4351.5	4218.8	4324.6	3927.5	3378	4015.3	3771.4	3817.1	3772	3978.9	11.8675	11.7842	11.9877	11.8172	11.9109	12.0873	12.0426
High	Master Protein	Ap3d1	O54774	AP-3 complex subunit delta-1 [OS=Mus musculus]	0	92.826	13	11	34	11	1199	135	7.37	149.78	11	cell organization and biogenesis;cellular component movement;regulation of biological process;transport	cytoplasm;Golgi;membrane		Pf01602, Pf06375	11776	10	ENSMUSG00000020198.8	Lysosome			1	0	3004.6	3282.5	3351.3	3527.2	3509.6	3300.6	3535.4	3358.6	3051	3230.7	3241.6	3208.3	3143	3246.7	3273.5	11.553	11.6806	11.7105	11.7843	11.7771	11.6885	11.7877
High	Master Protein	Dlg2	Q91XM9-7	Isoform 7 of Disks large homolog 2 [OS=Mus musculus]	0	92.817	19	14	29	12	976	109.2	6.28	92.52	14	cell communication;cell organization and biogenesis;regulation of biological process	cytoplasm;membrane	catalytic activity;protein binding	Pf00018, Pf00595, Pf00625, Pf07653, Pf09058, Pf10600, Pf13180	23859	7				Wnt Signaling Pathway NetPath	1	2	3232.5	3337.1	3536.9	3528.8	3410.8	3543.1	3661	3426.6	3197.9	3333	3401	3266.1	3222.1	3337	3384.5	11.6584	11.7044	11.7883	11.785	11.7359	11.7908	11.838
High	Master Protein	Myo6	Q64331	Unconventional myosin-VI [OS=Mus musculus]	0	92.502	12	12	30	11	1265	146.3	8.85	95.86	12	cell communication;cell differentiation;cell organization and biogenesis;regulation of biological process;response to stimulus;transport	cytoplasm;Golgi;membrane;nucleus	catalytic activity;motor activity;nucleotide binding;protein binding	Pf00063	17920	9					0	1	4211	4313.1	4147	4566.1	4361.2	4692	5119.5	4314.1	4066.2	4345.4	4104.2	4285.2	4355.7	4192.1	4333.9	12.0399	12.0745	12.0179	12.1567	12.0905	12.196	12.3218
High	Master Protein	Cap1	P40124	adenylyl cyclase-associated protein 1 [OS=Mus musculus]	0	92.487	23	8	139	8	474	51.5	7.52	515.69	8	cell organization and biogenesis;cellular component movement;regulation of biological process;response to stimulus;transport	cytoplasm;cytoskeleton;cytosol;extracellular;membrane	protein binding	Pf01213, Pf07986, Pf08603	12331	4	ENSMUSG00000028656.14		Neutrophil degranulation	Insulin Signaling	4	0	4528.1	4338.9	4386.7	4794.7	4290.4	4517	4710.9	4337	4510.7	4497	4761.1	4510.8	4507	4544.3	4464.4	12.1447	12.0831	12.0989	12.2272	12.0669	12.1411	12.2018
High	Master Protein	Pccb	Q99MN9	propionyl-CoA carboxylase beta chain, mitochondrial [OS=Mus musculus]	0	91.964	28	12	69	12	541	58.4	7.66	249.18	12	metabolic process	mitochondrion;organelle lumen	catalytic activity;nucleotide binding	Pf01039	66904	9	ENSMUSG00000032527.13	Valine, leucine and isoleucine degradation; Metabolic pathways; Propanoate metabolism; Carbon metabolism; Glyoxylate and dicarboxylate metabolism	Propionyl-CoA catabolism; Biotin transport and metabolism		13	0	4312.3	4504.6	4678.8	5044.9	4684.6	5129.8	4865.7	4559.9	4442.1	4762.9	4756.3	4840.5	4553.7	4797.6	4851.3	12.0742	12.1372	12.1919	12.3006	12.1937	12.3247	12.2484
High	Master Protein	Sbf1	Q6ZPE2	Myotubularin-related protein 5 [OS=Mus musculus]	0	91.799	9	12	34	12	1867	208.6	7.12	163.35	12	regulation of biological process	nucleus	enzyme regulator activity	Pf00169, Pf02141, Pf03455, Pf03456, Pf06602, Pf08616, Pf12335, Pf14593, Pf15413	77980	15	ENSMUSG00000036529.17		RAB GEFs exchange GTP for GDP on RABs; Synthesis of PIPs at the ER membrane		9	0	1844.6	1891.1	1868.9	1806.2	1892.9	1838.1	1982.4	1930.9	1846.6	1886.9	1798.2	1867.3	1875.5	1848.5	1849.4	10.8491	10.885	10.868	10.8187	10.8864	10.844	10.953
High	Master Protein	Rtn1	Q8K0T0	Reticulon-1 [OS=Mus musculus]	0	91.755	16	10	90	10	780	83.5	4.58	402.76	10		endoplasmic reticulum;membrane		Pf02453	104001	12	ENSMUSG00000021087.17				0	0	7338.4	7672.4	7937.9	8263.1	8420.8	7949.2	7569.9	8109	7810.2	7912.3	7808	7714.3	7584	7547.6	7810.1	12.8412	12.9055	12.9545	13.0125	13.0397	12.9566	12.8861
High	Master Protein	Slc12a2	P55012	Solute carrier family 12 member 2 [OS=Mus musculus]	0	91.599	11	12	55	12	1205	131	7.33	175.05	12	cellular homeostasis;response to stimulus;transport	membrane	catalytic activity;nucleotide binding;protein binding;transporter activity	Pf00324, Pf08403, Pf13520	20496	18		Pancreatic secretion; Salivary secretion			2	0	10971.4	10605.1	10139.8	9215.1	9796.2	8321.2	10266	9932.5	9915.5	9892	10014.3	10197	10669.1	10216.6	9824.4	13.4215	13.3725	13.3077	13.1698	13.258	13.0226	13.3256
High	Master Protein	Rhog	P84096	Rho-related GTP-binding protein RhoG [OS=Mus musculus]	0	91.534	36	5	30	4	191	21.3	8.12	119.04	5	cell organization and biogenesis;cellular component movement;regulation of biological process;response to stimulus	membrane	catalytic activity;nucleotide binding;protein binding	Pf00025, Pf00071, Pf04670, Pf08477	56212	7	ENSMUSG00000073982.11	Salmonella infection; Bacterial invasion of epithelial cells	RHO GTPases activate KTN1; Rho GTPase cycle; G alpha (12/13) signalling events; GPVI-mediated activation cascade; Neutrophil degranulation; Sema4D induced cell migration and growth-cone collapse		21	0	2297.5	2176.5	2072.5	1854.6	2119.8	1643.5	1821.7	2074.9	2322.2	2105.9	2096.7	2194.8	2335	2217.8	2031.6	11.1658	11.0878	11.0172	10.8569	11.0497	10.6826	10.8311
High	Master Protein	Fam49b	Q921M7	protein FAM49B [OS=Mus musculus]	0	91.442	40	9	50	7	324	36.8	6.06	213.84	9	regulation of biological process	membrane	protein binding	Pf07159	223601	15	ENSMUSG00000022378.13		Platelet degranulation		4	2	6518.7	6711.3	6636.8	6635.7	6563.5	6166.1	7233.9	6725.8	6586.5	6621.3	6766.2	6648.7	6399.9	6738.8	6596.5	12.6704	12.7124	12.6963	12.696	12.6802	12.5901	12.8206
High	Master Protein	Pdha1	P35486	Pyruvate dehydrogenase E1 component subunit alpha, somatic form, mitochondrial [OS=Mus musculus]	0	91.25	32	13	182	13	390	43.2	8.19	541.79	13	metabolic process	mitochondrion;nucleus;organelle lumen	catalytic activity	Pf00676	18597	X	ENSMUSG00000031299.10	Pyruvate metabolism; Citrate cycle (TCA cycle); Metabolic pathways; Glycolysis / Gluconeogenesis; HIF-1 signaling pathway; Carbon metabolism; Central carbon metabolism in cancer; Glucagon signaling pathway	Regulation of pyruvate dehydrogenase (PDH) complex; Signaling by Retinoic Acid; Glyoxylate metabolism and glycine degradation	Glycolysis and Gluconeogenesis; Acetylcholine Synthesis; TCA Cycle	21	0	30588.7	31417.6	31444.2	32162	31531.6	30458.6	29256.5	31432.8	29769.1	31361.6	30183.2	31387.1	28256.1	30765.7	31388.6	14.9007	14.9393	14.9405	14.9731	14.9445	14.8946	14.8365
High	Master Protein	Sh3gl2	Q62420	Endophilin-A1 [OS=Mus musculus]	0	91.145	24	7	83	4	352	39.9	5.39	340.88	7	cell growth;cell organization and biogenesis;regulation of biological process;response to stimulus;transport	cytoplasm;endosome;membrane	protein binding	Pf00018, Pf03114, Pf07653, Pf10455, Pf14604	20404	4	ENSMUSG00000028488.15	Endocytosis	Lysosome Vesicle Biogenesis; Golgi Associated Vesicle Biogenesis; EGFR downregulation; Recycling pathway of L1; MHC class II antigen presentation; Cargo recognition for clathrin-mediated endocytosis; Retrograde neurotrophin signalling; Negative regulation of MET activity	EGFR1 Signaling Pathway	26	0	5269.2	5100	5221.4	5374.8	5298.8	5732.2	5491	5210.8	4860.7	5041.1	5358.3	4948.6	4991.6	5087.1	5073.4	12.3634	12.3163	12.3502	12.392	12.3714	12.4849	12.4229
High	Master Protein	Ptprz1	B9EKR1	Receptor-type tyrosine-protein phosphatase zeta [OS=Mus musculus]	0	90.943	5	9	54	9	2312	254.2	4.88	220.22	9	cell differentiation;cell organization and biogenesis;metabolic process;regulation of biological process;response to stimulus	cytoplasm;extracellular;membrane	catalytic activity;protein binding	Pf00041, Pf00102, Pf00194, Pf13350, Pf14566	19283	6	ENSMUSG00000068748.7			Spinal Cord Injury	1	0	9001.5	9225.2	9285.3	8473.2	9350.8	9560.8	9194.8	9175.2	9078.1	9043.9	9078.1	9243.3	8788.7	8764.4	8999	13.1359	13.1714	13.1807	13.0487	13.1909	13.2229	13.1666
High	Master Protein	Lap3	Q9CPY7-1	cytosol aminopeptidase [OS=Mus musculus]	0	90.831	26	9	81	9	519	56.1	7.72	240.69	9	metabolic process	cytoplasm;cytosol;mitochondrion;nucleus	catalytic activity;metal ion binding	Pf00883, Pf02789	66988	5	ENSMUSG00000039682.12	Glutathione metabolism; Arginine and proline metabolism; Metabolic pathways			3	0	10620	10448	10344.4	11597	10267.7	11295.7	10622.4	10434.4	10332.8	10728.6	10506.3	11285.2	10661	11159.5	11199.1	13.3745	13.3509	13.3366	13.5015	13.3258	13.4635	13.3748
High	Master Protein	Anln	Q8K298	Anillin [OS=Mus musculus]	0	90.815	12	13	59	13	1121	122.7	6.98	169.91	13	cell differentiation;cell division;cellular component movement	cytoplasm;cytoskeleton;nucleus	protein binding	Pf00169, Pf08174	68743	9	ENSMUSG00000036777.8				0	0	9093.9	8196.6	7824.8	5780.3	8074	5791.6	8569.2	7898.2	9252	8634.3	8399.1	8240.9	9728.2	8144.2	8047	13.1507	13.0008	12.9338	12.4969	12.9791	12.4997	13.0649
High	Master Protein	Adss	P46664	adenylosuccinate synthetase isozyme 2 [OS=Mus musculus]	0	90.551	27	9	48	7	456	50	6.38	204.39	9	metabolic process;response to stimulus	cytoplasm;cytosol;membrane	catalytic activity;metal ion binding;nucleotide binding	Pf00709	11566	1	ENSMUSG00000015961.8	Metabolic pathways; Purine metabolism; Alanine, aspartate and glutamate metabolism	Purine ribonucleoside monophosphate biosynthesis	Purine metabolism; Nucleotide Metabolism	9	0	2633.6	2574.6	2787	2568.7	2676.1	2640	3002.8	2779.2	2526.6	2649.2	2554.5	2549.9	2600.7	2635.9	2618.5	11.3628	11.3301	11.4445	11.3268	11.3859	11.3663	11.5521
High	Master Protein	Maoa	Q64133	Amine oxidase [flavin-containing] A [OS=Mus musculus]	0	90.157	18	9	75	8	526	59.6	7.81	329.45	9	metabolic process;transport	membrane;mitochondrion	catalytic activity;nucleotide binding;protein binding	Pf00070, Pf00890, Pf01266, Pf01494, Pf01593, Pf01946, Pf02254, Pf03486, Pf07992, Pf12831, Pf13450	17161	X	ENSMUSG00000025037.6	Histidine metabolism; Arginine and proline metabolism; Tryptophan metabolism; Dopaminergic synapse; Drug metabolism - cytochrome P450; Metabolic pathways; Amphetamine addiction; Glycine, serine and threonine metabolism; Cocaine addiction; Alcoholism; Phenylalanine metabolism; Tyrosine metabolism; Serotonergic synapse	Biogenic amines are oxidatively deaminated to aldehydes by MAOA and MAOB; Metabolism of serotonin; Norepinephrine Neurotransmitter Release Cycle; Enzymatic degradation of Dopamine by monoamine oxidase; Enzymatic degradation of dopamine by COMT	SIDS Susceptibility Pathways; Oxidative Stress; Biogenic Amine Synthesis	31	1	9485.1	9741.4	10092.1	10154.2	10039.1	9512.6	9178	10122.7	9581.5	9869.1	9813.1	10450.5	9460.6	9858.7	9710.2	13.2114	13.2499	13.3009	13.3098	13.2933	13.2156	13.164
High	Master Protein	Rab18	P35293	Ras-related protein Rab-18 [OS=Mus musculus]	0	90.131	43	7	49	7	206	23	5.36	192.31	7	cell organization and biogenesis;development;regulation of biological process;response to stimulus;transport	Golgi;membrane	catalytic activity;nucleotide binding	Pf00025, Pf00071, Pf04670, Pf08477, Pf09439	19330	18	ENSMUSG00000073639.5		RAB GEFs exchange GTP for GDP on RABs; Neutrophil degranulation; COPI-independent Golgi-to-ER retrograde traffic		10	0	4865.8	4759.6	4806.6	4763.2	4879.8	4569.8	4896.5	4742.8	4883.2	4843.5	4758.3	4740.8	4927.7	4843.6	4786.8	12.2485	12.2166	12.2308	12.2177	12.2526	12.1579	12.2575
High	Master Protein	Clip2	Q9Z0H8	CAP-Gly domain-containing linker protein 2 [OS=Mus musculus]	0	89.888	15	15	32	13	1047	115.8	6.48	113.01	15	regulation of biological process	cytoplasm;cytoskeleton;Golgi	catalytic activity;motor activity;protein binding	Pf01302, Pf01576, Pf02463, Pf05557, Pf08317, Pf10174, Pf12128, Pf13514, Pf14257, Pf15070	269713	5	ENSMUSG00000063146.11				0	2	3669.8	3626.1	3678.1	3873.7	3777.3	3894.6	4016.2	3747.5	3725.2	3722.6	3747.7	3699.2	3821.5	3688.1	3761.6	11.8415	11.8242	11.8447	11.9195	11.8831	11.9273	11.9716
High	Master Protein	Hnrnpa3	Q8BG05	Heterogeneous nuclear ribonucleoprotein A3 [OS=Mus musculus]	0	89.748	28	9	71	8	379	39.6	9.01	291.77	9	metabolic process;transport	cytoplasm;nucleus;spliceosomal complex	RNA binding;transporter activity	Pf00076, Pf13893, Pf14259	229279	2	ENSMUSG00000059005.13	Spliceosome		mRNA processing	2	1	8441.4	9189	9097.9	8918.5	9605	9530	8761.8	9840.6	8651.4	9945.2	9435.5	9682.9	7583.8	9238.9	9634	13.0433	13.1657	13.1513	13.1226	13.2296	13.2183	13.097
High	Master Protein	Cfl1	P18760	Cofilin-1 [OS=Mus musculus]	0	89.56	45	7	152	6	166	18.5	8.09	625.54	7	cell organization and biogenesis;cellular component movement;metabolic process;regulation of biological process;response to stimulus;transport	cytoplasm;cytoskeleton;cytosol;extracellular;membrane;nucleus	protein binding	Pf00241	12631	19	ENSMUSG00000056201.7	Regulation of actin cytoskeleton; Axon guidance; Pertussis; Fc gamma R-mediated phagocytosis		G13 Signaling Pathway; Regulation of Actin Cytoskeleton	6	1	28293.9	27092.1	26658.9	30647.6	26639.6	30460.7	27456.1	26473	27778.7	26471.4	28213	26843.7	28105.1	27026	28127.6	14.7882	14.7256	14.7023	14.9035	14.7013	14.8947	14.7448
High	Master Protein	Adssl1	P28650	Adenylosuccinate synthetase isozyme 1 [OS=Mus musculus]	0	89.413	23	9	105	7	457	50.2	8.43	443	9	metabolic process;response to stimulus	cytoplasm;membrane	catalytic activity;metal ion binding;nucleotide binding;protein binding	Pf00709	11565	12	ENSMUSG00000011148.13	Metabolic pathways; Purine metabolism; Alanine, aspartate and glutamate metabolism	Purine ribonucleoside monophosphate biosynthesis	Purine metabolism	8	2	6237.7	5747.5	5791.5	5117.6	5692.3	5379	6113.6	5572.1	5822.5	5976.5	5723.8	5629	6220	5891.7	5546.3	12.6068	12.4887	12.4997	12.3213	12.4748	12.3931	12.5778
High	Master Protein	Aldh4a1	Q8CHT0	Delta-1-pyrroline-5-carboxylate dehydrogenase, mitochondrial [OS=Mus musculus]	0	89.311	24	9	33	9	562	61.8	8.24	140.45	9	cell organization and biogenesis;metabolic process	mitochondrion;organelle lumen	catalytic activity;protein binding	Pf00171, Pf06810	212647	4	ENSMUSG00000028737.15	Arginine and proline metabolism; Metabolic pathways; Alanine, aspartate and glutamate metabolism	Proline catabolism; Glyoxylate metabolism and glycine degradation		8	0	1469.2	1605.6	1595.9	2129.6	1635.5	2182.6	1694.3	1610.8	1517.4	1657.8	1575.7	1657.2	1600.5	1640.8	1565.4	10.5208	10.6489	10.6402	11.0564	10.6755	11.0918	10.7265
High	Master Protein	Aldh2	P47738	Aldehyde dehydrogenase, mitochondrial [OS=Mus musculus]	0	89.011	18	9	70	9	519	56.5	7.62	214.52	9	metabolic process;regulation of biological process	mitochondrion;organelle lumen	catalytic activity;nucleotide binding;protein binding	Pf00171	11669	5	ENSMUSG00000029455.14	Histidine metabolism; Pyruvate metabolism; Arginine and proline metabolism; Tryptophan metabolism; Valine, leucine and isoleucine degradation; Metabolic pathways; Lysine degradation; Fatty acid degradation; Glycolysis / Gluconeogenesis; beta-Alanine metabolism; Ascorbate and aldarate metabolism; Glycerolipid metabolism; Pentose and glucuronate interconversions	Metabolism of serotonin; Ethanol oxidation	Fatty Acid Omega Oxidation; Tryptophan metabolism	24	0	11181.3	10752.5	11252.2	14450.3	11226.1	13344	10253.6	11033.7	10343.1	11036.5	10997.5	11172.2	9914.8	10973.5	11475.3	13.4488	13.3924	13.4579	13.8188	13.4546	13.7039	13.3238
High	Master Protein	Atp6v0d1	P51863	V-type proton ATPase subunit d 1 [OS=Mus musculus]	0	88.963	27	7	133	7	351	40.3	5	571.99	7	cell organization and biogenesis;cellular homeostasis;response to stimulus;transport	endosome;membrane	catalytic activity;protein binding;transporter activity	Pf01992	11972	8	ENSMUSG00000013160.7	Rheumatoid arthritis; Metabolic pathways; Tuberculosis; Lysosome; Phagosome; Oxidative phosphorylation; Synaptic vesicle cycle; Collecting duct acid secretion; Viral carcinogenesis	Ion channel transport; ROS, RNS production in phagocytes; Transferrin endocytosis and recycling; Insulin receptor recycling		20	0	10420.5	10879.8	11188.3	11453.6	11102.2	10265.1	9447.2	11190.9	10118.3	10707.2	11206.1	10858.8	9678.2	10132.9	10487.6	13.3471	13.4094	13.4497	13.4835	13.4386	13.3255	13.2057
High	Master Protein	Hnrnpa1	P49312-1	Heterogeneous nuclear ribonucleoprotein A1 [OS=Mus musculus]	0	88.889	26	7	64	5	320	34.2	9.23	222.79	7	metabolic process;transport	cytoplasm;nucleus;spliceosomal complex	DNA binding;RNA binding	Pf00076, Pf13893, Pf14259	15382	15	ENSMUSG00000046434.15	Spliceosome	mRNA Splicing - Major Pathway; FGFR2 alternative splicing	mRNA processing	11	0	3783.6	4180.5	4181.4	4123.2	4402	4581.1	3708.6	4282.1	3766.3	4194.2	4083.7	4056.6	3508.6	4175.6	4210.5	11.8855	12.0295	12.0298	12.0095	12.1039	12.1615	11.8567
High	Master Protein	Hspa1a; Hspa1b	Q61696	heat shock 70 kDa protein 1A [OS=Mus musculus]	0	88.784	16	9	88	2	641	70	5.72	351.19	9	cell organization and biogenesis;metabolic process;regulation of biological process;response to stimulus	cytoplasm;cytoskeleton;cytosol;membrane;mitochondrion;nucleus;organelle lumen	catalytic activity;nucleotide binding;protein binding;RNA binding	Pf00012, Pf06723	193740; 15511	17	ENSMUSG00000091971.3	Endocytosis; MAPK signaling pathway; Toxoplasmosis; Epstein-Barr virus infection; Spliceosome; Legionellosis; Influenza A; Antigen processing and presentation; Prion diseases; Protein processing in endoplasmic reticulum; Estrogen signaling pathway; Measles; Longevity regulating pathway - multiple species		Apoptosis Modulation by HSP70; MAPK signaling pathway	15	1	477.8	402.9	425.6	1296.4	475.1	345.9	392.6	419	426.7	525.9	399	479.3	466.7	478.5	526.4	8.90026	8.65428	8.73335	10.3403	8.89209	8.43421	8.61692
High	Master Protein	Etfa	Q99LC5	Electron transfer flavoprotein subunit alpha, mitochondrial [OS=Mus musculus]	0	88.48	35	9	84	9	333	35	8.38	386.34	9	metabolic process;transport	mitochondrion;organelle lumen	catalytic activity;nucleotide binding;protein binding	Pf00766, Pf01012	110842	9	ENSMUSG00000032314.14		Respiratory electron transport		4	0	6215.7	6346.9	6640.2	7157.9	6628	7247.4	5706.4	6488.3	6472.9	6722.5	6528.2	6846.6	5951.9	6620.6	6866.6	12.6017	12.6318	12.697	12.8053	12.6944	12.8232	12.4784
High	Master Protein	Lsamp	Q8BLK3	Limbic system-associated membrane protein [OS=Mus musculus]	0	88.476	24	7	54	6	341	38.1	6.65	219	7	response to stimulus	membrane	protein binding	Pf00047, Pf07679, Pf13895, Pf13927	268890	16	ENSMUSG00000061080.11		Post-translational modification: synthesis of GPI-anchored proteins		3	0	5428.1	5440.6	5579.1	5870.8	5616.6	5858.7	5177.8	5813	5482.3	5537	5678.6	5581.7	5260.3	5262.6	5465.4	12.4062	12.4096	12.4458	12.5193	12.4555	12.5164	12.3381
High	Master Protein	Nsfl1c	Q9CZ44-1	NSFL1 cofactor p47 [OS=Mus musculus]	0	88.194	33	10	34	10	370	40.7	5.15	133.96	10	cell organization and biogenesis;metabolic process;regulation of biological process	chromosome;cytoskeleton;cytosol;Golgi;membrane;nucleus	enzyme regulator activity;protein binding	Pf00789, Pf08059, Pf14555	386649	2	ENSMUSG00000027455.16	Protein processing in endoplasmic reticulum			1	0	3414.8	3315.8	3412.8	3265.8	3463.4	3784.1	3626	3277.6	3205.3	3326	3139.1	3197.1	3229.9	3310.9	3261.3	11.7376	11.6951	11.7367	11.6732	11.758	11.8857	11.8242
High	Master Protein	Atp1b2	P14231	sodium/potassium-transporting ATPase subunit beta-2 [OS=Mus musculus]	0	88.189	28	8	166	8	290	33.3	8.31	547.05	8	cellular homeostasis;regulation of biological process;transport	cytoplasm;membrane	catalytic activity;enzyme regulator activity;protein binding;transporter activity	Pf00287	11932	11	ENSMUSG00000041329.13	Pancreatic secretion; Carbohydrate digestion and absorption; Mineral absorption; Protein digestion and absorption; Endocrine and other factor-regulated calcium reabsorption; Thyroid hormone synthesis; Thyroid hormone signaling pathway; Proximal tubule bicarbonate reclamation; cGMP-PKG signaling pathway; Bile secretion; Salivary secretion; Cardiac muscle contraction; cAMP signaling pathway; Gastri…	Ion transport by P-type ATPases; Ion homeostasis; Basigin interactions	Calcium Regulation in the Cardiac Cell	27	0	34484.6	33683.7	30903.7	27683.8	30670.8	27812.6	28948.6	32031.6	29756.7	30434.5	35447.2	32502.8	29843.6	31082.4	30477.7	15.0737	15.0398	14.9155	14.7568	14.9046	14.7635	14.8212
High	Master Protein	Hnrnpu	Q8VEK3	Heterogeneous nuclear ribonucleoprotein U [OS=Mus musculus]	0	87.93	14	11	100	11	800	87.9	6.24	374.28	11	cell differentiation;metabolic process;regulation of biological process;response to stimulus	cell surface;chromosome;cytoplasm;membrane;nucleus;spliceosomal complex	DNA binding;nucleotide binding;protein binding;RNA binding	Pf00622, Pf13671	51810	1; CHR_MG4281_PATCH	ENSMUSG00000039630.10; ENSMUSG00000111145.1	Spliceosome	mRNA Splicing - Major Pathway	PluriNetWork; mRNA processing	7	0	10557.2	11034.8	12099.1	11457.6	11535.7	10646.9	11164.4	11663.5	11072.9	11649.6	11573	11801.5	10462.4	11562.5	11915.1	13.3659	13.4298	13.5626	13.484	13.4938	13.3781	13.4466
High	Master Protein	Tpi1	P17751	Triosephosphate isomerase [OS=Mus musculus]	0	87.728	27	6	388	6	299	32.2	5.74	1937.35	6	development;metabolic process	cytosol;nucleus	catalytic activity;protein binding	Pf00121	21991	6	ENSMUSG00000023456.14	Metabolic pathways; Biosynthesis of amino acids; Glycolysis / Gluconeogenesis; Inositol phosphate metabolism; Carbon metabolism; Fructose and mannose metabolism	Gluconeogenesis; Glycolysis	Fatty Acid Beta Oxidation; Glycolysis and Gluconeogenesis	13	0	36382.8	35081.5	34526.3	35269.2	34446.6	37992.3	34134.4	33064.1	33347.4	33826.3	33422.9	33173.5	32999.3	34188.9	33482.7	15.151	15.0984	15.0754	15.1061	15.0721	15.2134	15.0589
High	Master Protein	Ap3b2	Q9JME5	AP-3 complex subunit beta-2 [OS=Mus musculus]	0	87.7	16	15	44	13	1082	119.1	5.63	128.39	15	cellular component movement;transport	Golgi;membrane		Pf01602, Pf12717, Pf13646, Pf14796	11775	7	ENSMUSG00000062444.14	Lysosome			1	2	4453.7	4800.4	4877.7	4752.9	4832.2	4637.4	4871.9	4808.5	4414.2	4509.7	4632.2	4550.7	4363.9	4536.6	4536.9	12.1208	12.2289	12.252	12.2146	12.2385	12.1791	12.2503
High	Master Protein	Pgam1	Q9DBJ1	Phosphoglycerate mutase 1 [OS=Mus musculus]	0	87.652	25	6	292	4	254	28.8	7.18	1330.6	6	metabolic process;regulation of biological process	cytoplasm;cytosol;membrane;nucleus	catalytic activity;protein binding	Pf00300	18648	19	ENSMUSG00000011752.6	Metabolic pathways; Biosynthesis of amino acids; Glycine, serine and threonine metabolism; Glycolysis / Gluconeogenesis; Carbon metabolism; Central carbon metabolism in cancer; Glucagon signaling pathway	Neutrophil degranulation; Gluconeogenesis; Glycolysis	Glycolysis and Gluconeogenesis	16	2	18898.5	18608.5	19223.4	20325.5	19386.2	20024.1	17528.3	19054.3	18435.4	19263	20232.9	19274.1	18369.7	19450	19180.3	14.206	14.1837	14.2306	14.311	14.2427	14.2894	14.0974
High	Master Protein	Dync1i2	O88487	cytoplasmic dynein 1 intermediate chain 2 [OS=Mus musculus]	0	87.593	22	10	37	10	612	68.4	5.29	149.62	10	cellular component movement;regulation of biological process;transport	cytoplasm;cytoskeleton;mitochondrion	catalytic activity;motor activity;protein binding	Pf00400, Pf11540	13427	2	ENSMUSG00000027012.15	Phagosome; Salmonella infection; Vasopressin-regulated water reabsorption	Anchoring of the basal body to the plasma membrane; AURKA Activation by TPX2; Loss of Nlp from mitotic centrosomes; Recruitment of mitotic centrosome proteins and complexes; COPI-mediated anterograde transport; Regulation of PLK1 Activity at G2/M Transition; Recruitment of NuMA to mitotic centrosomes; HSP90 chaperone cycle for steroid hormone receptors (SHR); Resolution of Sister Chromatid Cohesi…		48	0	4474.3	4165.3	4279.1	4086.3	4228.9	4006.8	4373.4	4274	4467.3	4360.1	4241.2	4266.6	4484.7	4390.7	4151.3	12.1274	12.0242	12.0631	11.9966	12.0461	11.9682	12.0945
High	Master Protein	Kif5a	P33175	Kinesin heavy chain isoform 5A [OS=Mus musculus]	0	87.249	14	12	88	5	1027	116.9	5.94	392.06	12	cellular component movement;metabolic process;transport	cytoplasm;cytoskeleton;cytosol;membrane	catalytic activity;motor activity;nucleotide binding;protein binding	Pf00225, Pf04111, Pf04156, Pf12128	16572	10	ENSMUSG00000074657.5	Endocytosis; Dopaminergic synapse	RHO GTPases activate KTN1; Kinesins; COPI-dependent Golgi-to-ER retrograde traffic; MHC class II antigen presentation		17	0	572.2	539.6	565.7	564.7	565.4	564.1	652.2	580.4	549.7	560.4	527.8	536.7	566.5	560	547.9	9.16038	9.07575	9.14389	9.14134	9.14313	9.13981	9.34917
High	Master Protein	Syn2	Q64332	Synapsin-2 [OS=Mus musculus]	0	87.238	24	10	114	8	586	63.3	8.43	310.15	10	transport	membrane	catalytic activity;nucleotide binding;protein binding	Pf02078, Pf02750, Pf10581	20965	6	ENSMUSG00000009394.13				0	2	14075.6	14844.5	15244.6	15650.7	15382.3	14553.8	13988.6	15310.6	13631.2	14658.5	16030.4	15061.4	12516	13771.1	15171.3	13.7809	13.8576	13.896	13.9339	13.909	13.8291	13.772
High	Master Protein	Vps35	Q9EQH3	Vacuolar protein sorting-associated protein 35 [OS=Mus musculus]	0	87.171	16	10	112	10	796	91.7	5.44	422.22	10	cell organization and biogenesis;metabolic process;regulation of biological process;transport	cytoplasm;cytosol;endosome;membrane;mitochondrion;vacuole	protein binding;transporter activity	Pf03635	65114	8	ENSMUSG00000031696.9	Endocytosis	WNT ligand biogenesis and trafficking		4	0	5652	6095.2	6298.5	6267.6	6323.8	6058.1	6111.9	6197.6	5842.4	6203.7	6002.7	6213	5845.2	6041.5	6214.8	12.4645	12.5735	12.6208	12.6137	12.6266	12.5646	12.5774
High	Master Protein	Adam22	Q9R1V6	Disintegrin and metalloproteinase domain-containing protein 22 [OS=Mus musculus]	0	87.154	15	11	43	11	904	99.7	7.83	153.21	11	cell differentiation;metabolic process;regulation of biological process;response to stimulus	membrane	catalytic activity;protein binding	Pf00200, Pf01421, Pf01562, Pf08516, Pf13582, Pf13583, Pf13688	11496	5	ENSMUSG00000040537.17		LGI-ADAM interactions		2	0	5893.4	5911.7	5970.5	6253.1	5840.1	5690.8	5929.3	5986.9	5747.7	5768.1	5996.5	6003.5	5678.1	5904.9	5793	12.5249	12.5294	12.5436	12.6104	12.5118	12.4744	12.5336
High	Master Protein	Vat1l	Q80TB8	Synaptic vesicle membrane protein VAT-1 homolog-like [OS=Mus musculus]	0	86.94	21	8	70	8	417	45.8	5.06	335.36	8	metabolic process		catalytic activity;metal ion binding	Pf00107, Pf08240, Pf13602	270097	8	ENSMUSG00000046844.6				0	0	6680.9	6962	7311.4	7058.6	7328.9	7210	7069.8	7392.1	6797.3	6959.3	7205.1	6997.7	6064.1	6388.9	6634.2	12.7058	12.7653	12.8359	12.7852	12.8394	12.8158	12.7875
High	Master Protein	Myh11	O08638-1	Myosin-11 [OS=Mus musculus]	0	86.624	8	14	47	3	1972	226.9	5.45	153.56	14	cell differentiation;cell organization and biogenesis;metabolic process;transport	cytoplasm;extracellular	catalytic activity;motor activity;nucleotide binding;protein binding;structural molecule activity	Pf00038, Pf00063, Pf01442, Pf01576, Pf02463, Pf02736, Pf04111, Pf04156, Pf07111, Pf07888, Pf09726, Pf09731, Pf10079, Pf12128, Pf12252, Pf13166	17880	16					0	0	174.5	231.4	188.3	203.2	235.3	229.5	243.6	198.3	167.3	171.7	186.7	180.4	222.6	196.6	251.2	7.44708	7.85425	7.55689	7.66676	7.87836	7.84235	7.92837
High	Master Protein	Serpina3k	P07759	Serine protease inhibitor A3K [OS=Mus musculus]	0	86.55	26	7	32	7	418	46.9	5.16	197.09	7	regulation of biological process;response to stimulus	extracellular	enzyme regulator activity;protein binding	Pf00079	20714	12					0	0	2264.8	1492.1	2817.3	1235.3	2152.6	2293	1547.1	1379.8	2798.1	1584	1338.1	1362.4	2445.7	1526.4	2009.5	11.1452	10.5431	11.4601	10.2706	11.0719	11.163	10.5954
High	Master Protein	Calr	P14211	Calreticulin [OS=Mus musculus]	0	86.12	23	7	117	7	416	48	4.49	543.39	7	cell differentiation;cell organization and biogenesis;metabolic process;regulation of biological process;response to stimulus;transport	cell surface;cytoplasm;cytosol;endoplasmic reticulum;extracellular;Golgi;membrane;nucleus;organelle lumen	metal ion binding;protein binding;RNA binding	Pf00262	12317	8	ENSMUSG00000003814.8	Chagas disease (American trypanosomiasis); HTLV-I infection; Phagosome; Antigen processing and presentation; Protein processing in endoplasmic reticulum	Calnexin/calreticulin cycle; Scavenging by Class A Receptors; ER-Phagosome pathway; Antigen Presentation: Folding, assembly and peptide loading of class I MHC	Calcium Regulation in the Cardiac Cell	20	0	11049.9	11326.7	10969.3	11157.4	10841.8	13346.4	11058.5	11712.4	10688.7	10760.5	11631.4	11394.8	10475.2	11402	11559.8	13.4317	13.4674	13.4212	13.4457	13.4043	13.7042	13.4329
High	Master Protein	Capzb	P47757-4	Isoform 3 of F-actin-capping protein subunit beta [OS=Mus musculus]	0	86.092	34	9	127	2	301	33.7	6.43	537.79	9	cell organization and biogenesis;regulation of biological process	cytoplasm;cytoskeleton;membrane	protein binding	Pf01115	12345	4	ENSMUSG00000028745.18				0	7	6180.4	6362.6	6408.5	6373.8	6445.9	6951.8	6609.3	6521.2	6374.1	6325.4	6327.2	6361.5	6087.1	6211.1	6396.4	12.5935	12.6354	12.6458	12.6379	12.6542	12.7632	12.6903
High	Master Protein	Slc6a11	P31650	Sodium- and chloride-dependent GABA transporter 3 [OS=Mus musculus]	0	86.004	11	6	90	6	627	69.9	6.98	297.18	6	response to stimulus;transport	cytoplasm;membrane	transporter activity	Pf00209	243616	6	ENSMUSG00000030307.8		Reuptake of GABA; Na+/Cl- dependent neurotransmitter transporters		9	0	15775.1	17800.9	18205.7	17809.3	18635.6	16944	17169.3	18186.8	15712.5	17613.5	17598.6	17781.9	15433	16818.4	17325.3	13.9454	14.1197	14.1521	14.1203	14.1858	14.0485	14.0675
High	Master Protein	Tpm3	P21107-2	Isoform 2 of Tropomyosin alpha-3 chain [OS=Mus musculus]	0	85.78	48	13	73	7	248	29	4.78	197.03	13	cell organization and biogenesis	cytoplasm;cytoskeleton;cytosol	protein binding;structural molecule activity	Pf00261, Pf12718	59069	3	ENSMUSG00000027940.18			Striated Muscle Contraction	1	6	13220.4	13866.4	13226.7	13500.2	13764.8	18134.9	15208.5	14488.4	13863.9	13743.9	13386.7	13698.4	14017.9	13688.3	14645.6	13.6905	13.7593	13.6912	13.7207	13.7487	14.1465	13.8926
High	Master Protein	Slc9a3r1	P70441-1	Na(+)/H(+) exchange regulatory cofactor NHE-RF1 [OS=Mus musculus]	0	85.688	31	8	35	8	355	38.6	5.9	113.42	8	cell differentiation;cell organization and biogenesis;cellular homeostasis;regulation of biological process;response to stimulus;transport	cytoplasm;membrane	protein binding;structural molecule activity	Pf00595, Pf09007, Pf13180	26941	11	ENSMUSG00000020733.3				0	0	3774.2	3784.5	3691.9	3546.7	3803.8	4278.8	4220.3	3726.4	3859.7	3879.3	3621	3874	3974.5	3830.6	4011.8	11.882	11.8859	11.8501	11.7923	11.8932	12.063	12.0431
High	Master Protein	Gnb2l1; Rack1	P68040	Receptor of activated protein C kinase 1 [OS=Mus musculus]	0	85.662	41	11	53	11	317	35.1	7.69	153.03	11	cell death;cell differentiation;cellular homeostasis;development;metabolic process;regulation of biological process;response to stimulus	cytoplasm;cytosol;membrane;mitochondrion;nucleus;ribosome	enzyme regulator activity;protein binding;receptor activity;RNA binding	Pf00400	14694	11	ENSMUSG00000020372.15	Measles	TNFR1-mediated ceramide production; TNFR1-induced NFkappaB signaling pathway; Regulation of TNFR1 signaling	TNF-alpha NF-kB Signaling Pathway; IL-3 Signaling Pathway; IL-2 Signaling Pathway	10	0	10853	11330.5	11447.5	11697.5	11162.4	11287.8	10662.9	11305.9	11203.9	10935.7	11330.6	11221.6	10259.4	11080.7	11112	13.4058	13.4679	13.4827	13.5139	13.4464	13.4625	13.3803
High	Master Protein	Pitpna	P53810	Phosphatidylinositol transfer protein alpha isoform [OS=Mus musculus]	0	85.589	39	9	78	8	271	31.9	6.37	361.88	9	cell organization and biogenesis;transport	cytoplasm;cytosol	transporter activity	Pf02121	18738	11	ENSMUSG00000017781.17			EGFR1 Signaling Pathway	1	1	9684.1	8916.9	8944.3	8704.3	8709.9	8832.8	7513.2	8843	8718.7	8823	9151.6	8917.4	8264	8646.7	8570.6	13.2414	13.1223	13.1268	13.0875	13.0884	13.1087	12.8752
High	Master Protein	Mog	Q61885	Myelin-oligodendrocyte glycoprotein [OS=Mus musculus]	0	85.482	30	9	241	9	246	28.3	7.96	668.24	9		cell surface;membrane		Pf00047, Pf07679, Pf07686	17441	17					0	0	46921.7	43134	41280	42404.4	40496.8	35248.7	44385.8	44718.1	46150.3	44617.5	43412.9	43408.4	50413	44513.8	41055.6	15.518	15.3965	15.3332	15.3719	15.3055	15.1053	15.4378
High	Master Protein	Sept8	Q8CHH9-1	Septin-8 [OS=Mus musculus]	0	85.101	27	9	77	7	429	49.8	6	271.72	9		cytoplasm;cytoskeleton	nucleotide binding	Pf00735	20362	11	ENSMUSG00000018398.18	Bacterial invasion of epithelial cells			1	2	9897.4	9821	9496.4	8156.5	9689.8	8163.8	10567.2	9736	10373.9	10190.5	10047.1	9818	10143.3	9977.5	9797.3	13.2728	13.2617	13.2132	12.9937	13.2423	12.995	13.3673
High	Master Protein	Rab1; Rab1a	P62821	Ras-related protein Rab-1A [OS=Mus musculus]	0	84.824	50	9	171	3	205	22.7	6.21	683.17	9	cell organization and biogenesis;cellular component movement;defense response;metabolic process;regulation of biological process;response to stimulus;transport	cytoplasm;cytosol;endoplasmic reticulum;endosome;Golgi;membrane	catalytic activity;nucleotide binding;protein binding	Pf00009, Pf00025, Pf00071, Pf01926, Pf04670, Pf08477, Pf09439	19324	11	ENSMUSG00000020149.17	Legionellosis	Golgi Cisternae Pericentriolar Stack Reorganization; COPI-mediated anterograde transport; COPI-dependent Golgi-to-ER retrograde traffic; COPII (Coat Protein 2) Mediated Vesicle Transport; RAB GEFs exchange GTP for GDP on RABs; RAB geranylgeranylation		21	5	22722.4	22742.7	23033.4	23957.7	23064.4	22094.6	20264.2	23228.2	22036.2	22490.2	23885	23550.3	21789.7	22396.7	22583.5	14.4718	14.4731	14.4914	14.5482	14.4934	14.4314	14.3066
High	Master Protein	Ddx17	Q501J6	Probable ATP-dependent RNA helicase DDX17 [OS=Mus musculus]	0	84.781	18	11	42	6	650	72.4	8.59	111.38	11	cell differentiation;cell organization and biogenesis;defense response;metabolic process;regulation of biological process;response to stimulus	cytoplasm;cytosol;membrane;nucleus	catalytic activity;nucleotide binding;protein binding;RNA binding	Pf00270, Pf00271	67040	15					0	5	5574.1	5679.6	5864.2	5644.6	5885.7	5362.5	5745.9	5939.4	5612.9	5849.7	5818.4	5930.6	5218.9	5743.1	5758.5	12.4445	12.4716	12.5177	12.4627	12.523	12.3887	12.4883
High	Master Protein	Acat1	Q8QZT1	Acetyl-CoA acetyltransferase, mitochondrial [OS=Mus musculus]	0	84.684	22	7	75	7	424	44.8	8.51	270.64	7	cell organization and biogenesis;metabolic process;response to stimulus	membrane;mitochondrion;organelle lumen	catalytic activity;metal ion binding;protein binding	Pf00108, Pf00109, Pf02803	110446	9	ENSMUSG00000032047.5	Fatty acid metabolism; Pyruvate metabolism; Tryptophan metabolism; Valine, leucine and isoleucine degradation; Metabolic pathways; Terpenoid backbone biosynthesis; Lysine degradation; Fatty acid degradation; Butanoate metabolism; Propanoate metabolism; Synthesis and degradation of ketone bodies; Carbon metabolism; Glyoxylate and dicarboxylate metabolism	Synthesis of Ketone Bodies; Utilization of Ketone Bodies; Branched-chain amino acid catabolism	Fatty Acid Beta Oxidation; Synthesis and Degradation of Ketone Bodies; Tryptophan metabolism	23	0	12322.9	12722.7	12703.9	13488.3	12761.2	13309.5	12304.6	12556.9	12376.6	12887.7	13920.2	13340.5	12179.5	12723.3	13459.1	13.5891	13.6351	13.633	13.7194	13.6395	13.7002	13.5869
High	Master Protein	Rufy3	Q9D394	Protein RUFY3 [OS=Mus musculus]	0	84.583	29	13	58	12	469	53	5.49	206.25	13	cell differentiation;cell organization and biogenesis;development;regulation of biological process	cytoplasm;cytosol;membrane	protein binding	Pf02463, Pf02759, Pf05622, Pf09726	52822	5	ENSMUSG00000029291.11				0	1	8711.5	9032.8	9147.2	9125.8	9361.1	9234.1	8895.7	8979.5	8985.7	9078.7	8571.5	8686.5	8926	8697.6	8924.1	13.0887	13.141	13.1591	13.1557	13.1925	13.1728	13.1189
High	Master Protein	Hbb-b1; Beta-s; Hbb-bs; Hbb-bt	P02088	Hemoglobin subunit beta-1 [OS=Mus musculus]	0	84.38	26	3	578	3	147	15.8	7.65	2685.89	3	regulation of biological process;transport		antioxidant activity;catalytic activity;metal ion binding;protein binding;transporter activity	Pf00042	15129; 100503605; 101488143	7		African trypanosomiasis; Malaria			2	0	32472.8	30197.2	40322	28693.6	31128.7	45620.6	31084.5	25869.5	38850.1	33956.4	25454.5	24488.3	31465.9	30245.6	24544.6	14.9869	14.8821	15.2993	14.8084	14.926	15.4774	14.9239
High	Master Protein	Auh	Q9JLZ3	methylglutaconyl-CoA hydratase, mitochondrial [OS=Mus musculus]	0	84.231	48	11	208	11	314	33.4	9.51	909.19	11	metabolic process	mitochondrion	catalytic activity;RNA binding	Pf00378	11992	13		Valine, leucine and isoleucine degradation; Metabolic pathways		mRNA processing	3	0	13918.5	13900.2	14041.1	14387.2	14024.8	14200.5	13681.4	13963.8	13555.7	14482	14142.4	14515	13467.6	14190.9	14713.3	13.7647	13.7628	13.7774	13.8125	13.7757	13.7937	13.7399
High	Master Protein	Dnaja2	Q9QYJ0	DnaJ homolog subfamily A member 2 [OS=Mus musculus]	0	83.917	33	10	97	10	412	45.7	6.48	462.15	10	metabolic process;regulation of biological process;response to stimulus	cytosol;membrane;nucleus	enzyme regulator activity;metal ion binding;nucleotide binding;protein binding	Pf00226, Pf00684, Pf01556	56445	8	ENSMUSG00000031701.6	Protein processing in endoplasmic reticulum	HSP90 chaperone cycle for steroid hormone receptors (SHR)		4	0	6906.8	7009.2	7235.9	7065	7129.4	7190.2	6887.3	6979.6	7233.3	7286.3	7194.7	7217.1	7082.1	7302.6	7347.2	12.7538	12.775	12.821	12.7865	12.7996	12.8118	12.7497
High	Master Protein	Ap2m1	P84091	AP-2 complex subunit mu [OS=Mus musculus]	0	83.879	25	10	73	10	435	49.6	9.54	253.43	10	cell organization and biogenesis;metabolic process;regulation of biological process;transport	membrane;mitochondrion	protein binding	Pf00928	11773	16	ENSMUSG00000022841.14	Endocytosis; Endocrine and other factor-regulated calcium reabsorption; Huntington's disease; Synaptic vesicle cycle	WNT5A-dependent internalization of FZD4; Trafficking of GluR2-containing AMPA receptors; VLDLR internalisation and degradation; Retrograde neurotrophin signalling; WNT5A-dependent internalization of FZD2, FZD5 and ROR2; Formation of annular gap junctions; Recycling pathway of L1; MHC class II antigen presentation; Cargo recognition for clathrin-mediated endocytosis; LDL clearance		40	0	12888.4	13076.8	13388.6	13219.1	13354.2	12477.1	12837.3	13210.2	12833.4	13053.7	13145.2	13146.1	12415.3	12836.5	12779.8	13.6538	13.6747	13.7087	13.6903	13.705	13.607	13.6481
High	Master Protein	Add2	Q9QYB8	Beta-adducin [OS=Mus musculus]	0	83.663	17	10	58	9	725	80.6	6.21	224.49	10	cell organization and biogenesis;cellular component movement;regulation of biological process;transport	cytoplasm;cytoskeleton;membrane	protein binding;structural molecule activity	Pf00596, Pf03344	11519	6	ENSMUSG00000030000.10		Miscellaneous transport and binding events		2	0	4690.8	4792.9	4847.3	4870.1	4712.3	4657.4	4684	4823.6	4683	4777.6	4776.8	4644.9	4255.7	4781.2	4643	12.1956	12.2267	12.243	12.2497	12.2022	12.1853	12.1935
High	Master Protein	Pi4ka	E9Q3L2	phosphatidylinositol 4-kinase alpha [OS=Mus musculus]	0	83.622	8	12	23	12	2105	236.9	7.06	76	12	cell organization and biogenesis;metabolic process;regulation of biological process;response to stimulus	cytoplasm;membrane	catalytic activity;nucleotide binding;protein binding	Pf00454, Pf00613	224020	16		Metabolic pathways; Inositol phosphate metabolism; Phosphatidylinositol signaling system			3	0	1272	1309.7	1334.8	1311.4	1313.6	1247.7	1308.6	1280.5	1202.7	1282.8	1302.1	1302.5	1257.2	1268.7	1279.5	10.3129	10.355	10.3824	10.3569	10.3593	10.2851	10.3538
High	Master Protein	Ddx3x	Q62167	ATP-dependent RNA helicase DDX3X [OS=Mus musculus]	0	83.469	18	10	70	10	662	73.1	7.18	232.05	10	cell death;cell organization and biogenesis;defense response;metabolic process;regulation of biological process;response to stimulus	cytoplasm;cytosol;membrane;mitochondrion;nucleus	catalytic activity;DNA binding;enzyme regulator activity;nucleotide binding;protein binding;RNA binding	Pf00270, Pf00271, Pf04851	13205	X	ENSMUSG00000000787.12	RIG-I-like receptor signaling pathway; Hepatitis B; Viral carcinogenesis	Neutrophil degranulation	TNF-alpha NF-kB Signaling Pathway; mRNA processing	8	0	4301.1	4499.8	4445.4	4626.3	4577.5	4297	4410.6	4749.9	4188.3	4535.1	4797.2	4687.7	4570	4596.5	4556.8	12.0705	12.1356	12.1181	12.1756	12.1603	12.0691	12.1068
High	Master Protein	Ube2o	Q6ZPJ3	(E3-independent) E2 ubiquitin-conjugating enzyme UBE2O [OS=Mus musculus]	0	83.342	11	11	23	11	1288	140.7	5.06	100.14	11	metabolic process;regulation of biological process;transport	cytoplasm;cytosol;nucleus	catalytic activity;nucleotide binding;protein binding;RNA binding	Pf00179	217342	11	ENSMUSG00000020802.8	Ubiquitin mediated proteolysis			1	0	1841.5	1869.1	1960.2	2061.6	1956.3	1972.5	2244.9	2007.7	1899	1821.7	1873.5	1902.3	1917.6	1836.5	1814.6	10.8467	10.8681	10.9368	11.0095	10.9339	10.9458	11.1324
High	Master Protein	Capzb	P47757-1	F-actin-capping protein subunit beta [OS=Mus musculus]	0	83.342	37	9	121	2	277	31.3	5.74	517.83	9	cell organization and biogenesis;regulation of biological process	cytoplasm;cytoskeleton;membrane	protein binding	Pf01115	12345	4	ENSMUSG00000028745.18	Endocytosis	COPI-independent Golgi-to-ER retrograde traffic; COPI-mediated anterograde transport; MHC class II antigen presentation; Factors involved in megakaryocyte development and platelet production; HSP90 chaperone cycle for steroid hormone receptors (SHR)		20	0	448.7	464.9	486.7	443.6	469.1	485	539.3	478.4	496.5	491.5	422.4	461.1	460	469.7	432.6	8.80961	8.86078	8.92689	8.79312	8.87375	8.92184	9.07494
High	Master Protein	Adam23	Q9R1V7	Disintegrin and metalloproteinase domain-containing protein 23 [OS=Mus musculus]	0	83.049	12	9	55	9	829	91.5	7.68	185.64	9	metabolic process	extracellular;membrane	catalytic activity;protein binding	Pf00200, Pf01421, Pf01562, Pf08516, Pf13582, Pf13688	23792	1	ENSMUSG00000025964.15		LGI-ADAM interactions		2	0	8573.5	8578.8	8203.3	8988.1	8403.2	7827.6	8255	8442.6	7948.1	8008	8477	8445	8027.8	8366.9	8371.7	13.0657	13.0666	13.002	13.1338	13.0367	12.9344	13.0111
High	Master Protein	Snd1	Q78PY7	staphylococcal nuclease domain-containing protein 1 [OS=Mus musculus]	0	82.821	18	14	33	14	910	102	7.43	114.33	14	cell differentiation;metabolic process;regulation of biological process	cytoplasm;cytosol;membrane;mitochondrion;nucleus	catalytic activity;protein binding;RNA binding	Pf00565, Pf00567	56463	6	ENSMUSG00000001424.14	Epstein-Barr virus infection; Viral carcinogenesis			2	0	3281.3	3476.3	3443.2	3264	3429.1	3423.4	5453.3	3316.8	3305.1	3366.3	3352.7	3338	3365	3373.8	3402.2	11.6801	11.7633	11.7495	11.6724	11.7436	11.7412	12.4129
High	Master Protein	Lcp1	Q61233	Plastin-2 [OS=Mus musculus]	0	82.789	24	12	37	9	627	70.1	5.33	118.66	12	cell organization and biogenesis;cellular component movement;regulation of biological process;response to stimulus	cytoplasm;cytoskeleton;cytosol;membrane	metal ion binding;protein binding	Pf00036, Pf00307, Pf13405, Pf13499, Pf13833	18826	14	ENSMUSG00000021998.16				0	3	3679.8	3880.3	3790.1	3592.9	3957.4	4005.7	3970.7	3745.9	3827.1	3818.3	3748.5	3790.9	4014.3	4053.8	4014.2	11.8454	11.922	11.888	11.8109	11.9503	11.9678	11.9552
High	Master Protein	Epb4.1l1; Epb41l1	Q9Z2H5-1	Band 4.1-like protein 1 [OS=Mus musculus]	0	82.74	15	10	42	8	879	98.3	5.62	119.31	10	cell organization and biogenesis	cytoplasm;cytoskeleton;membrane	protein binding;structural molecule activity	Pf00373, Pf04382, Pf05902, Pf08736, Pf09379, Pf09380	13821	2		Tight junction		Splicing factor NOVA regulated synaptic proteins	2	1	3344	3524.3	3565.5	3605.2	3663.4	3604.3	3337.8	3522.6	3340	3539.4	3281.8	3426.4	3288.8	3275.5	3381.9	11.7074	11.7831	11.7999	11.8159	11.839	11.8155	11.7047
High	Master Protein	Esd	Q9R0P3	S-formylglutathione hydrolase [OS=Mus musculus]	0	82.643	37	6	38	6	282	31.3	7.12	182.61	6	metabolic process	cytoplasm	catalytic activity;protein binding	Pf00326, Pf00756, Pf05448, Pf12695, Pf12697	13885	14	ENSMUSG00000021996.16	Carbon metabolism	Glutathione conjugation		5	0	2653.8	2587.9	2585.8	2649.4	2501	2637.1	2510.7	2610.8	2605.8	2555.9	2701.5	2648.9	2540.5	2633.6	2524	11.3738	11.3376	11.3364	11.3714	11.2883	11.3647	11.2939
High	Master Protein	Atp5c1	Q91VR2	ATP synthase subunit gamma, mitochondrial [OS=Mus musculus]	0	82.572	30	9	141	9	298	32.9	9.01	403.23	9	metabolic process;transport	membrane;mitochondrion	catalytic activity;RNA binding;transporter activity	Pf00231	11949	2	ENSMUSG00000025781.14	Metabolic pathways; Huntington's disease; Oxidative phosphorylation; Parkinson's disease; Alzheimer's disease	Cristae formation; Formation of ATP by chemiosmotic coupling	Electron Transport Chain	13	0	12424.7	13529	13687.5	14177.7	13716.1	13614.5	12172.9	13579.3	13430.6	14072.1	14488.5	14074.9	12277.4	14326.7	14518.5	13.6009	13.7238	13.7406	13.7913	13.7436	13.7329	13.5714
High	Master Protein	Pgp	Q8CHP8	glycerol-3-phosphate phosphatase [OS=Mus musculus]	0	82.509	26	6	64	6	321	34.5	5.35	291.37	6	metabolic process;regulation of biological process	cytosol	catalytic activity;metal ion binding	Pf00702, Pf13242, Pf13344	67078	17	ENSMUSG00000043445.6	Metabolic pathways; Carbon metabolism; Glyoxylate and dicarboxylate metabolism			3	0	7365.4	6854.4	7210.6	6837.8	6965.8	7264.7	6555	6806.6	6706.3	6822.5	6716.5	6521.4	6884.2	6823.2	6690.8	12.8465	12.7428	12.8159	12.7393	12.7661	12.8267	12.6784
High	Master Protein	Hrsp12; Rida	P52760	2-iminobutanoate/2-iminopropanoate deaminase [OS=Mus musculus]	0	82.424	61	5	47	5	135	14.2	8.68	215.06	5	metabolic process;regulation of biological process;response to stimulus	cytoplasm;cytosol;mitochondrion;nucleus;organelle lumen	catalytic activity;metal ion binding;protein binding;RNA binding	Pf01042	15473	15	ENSMUSG00000022323.11				0	0	4569.2	5067.3	4946.4	6632.3	5029.9	6111.5	5743.7	5169.9	4959.3	5348.8	5044.8	5266.5	5055.5	5563.2	4961.1	12.1577	12.307	12.2722	12.6953	12.2963	12.5773	12.4878
High	Master Protein	Ddx1	Q91VR5	ATP-dependent RNA helicase DDX1 [OS=Mus musculus]	0	82.202	17	12	52	12	740	82.4	7.21	176.85	12	development;metabolic process;regulation of biological process;response to stimulus	cytoplasm;cytosol;membrane;nucleus	catalytic activity;DNA binding;nucleotide binding;protein binding;RNA binding	Pf00270, Pf00271, Pf00622	104721	12	ENSMUSG00000037149.9			mRNA processing	1	0	5316.2	5455.8	5580.5	5504.9	5572	5200.8	5619.7	5652.3	5436.4	5471.8	5469.5	5615.9	5664.9	5573.1	5390.4	12.3762	12.4136	12.4462	12.4265	12.444	12.3445	12.4563
High	Master Protein	Txnrd1	Q9JMH6-1	Thioredoxin reductase 1, cytoplasmic [OS=Mus musculus]	0	82.096	19	7	46	7	613	67	7.44	240.21	7	cell organization and biogenesis;cell proliferation;cellular homeostasis;metabolic process;regulation of biological process;response to stimulus	cytoplasm;cytosol;mitochondrion;nucleus	antioxidant activity;catalytic activity;metal ion binding;nucleotide binding;protein binding	Pf00070, Pf02852, Pf07992, Pf13738	50493	10	ENSMUSG00000020250.10	Selenocompound metabolism; Pyrimidine metabolism	Interconversion of nucleotide di- and triphosphates; Metabolism of ingested MeSeO2H into MeSeH; Detoxification of Reactive Oxygen Species; TP53 Regulates Metabolic Genes	Selenium metabolism/Selenoproteins; Folic Acid Network; Oxidative Stress	19	0	2068	2187.1	2176.4	2272	2204	2187.3	2402.8	2169.9	2115.5	2316.6	2202.3	2179.8	2115	2290.1	2095.7	11.014	11.0948	11.0877	11.1497	11.1059	11.0949	11.2305
High	Master Protein	Cttn	Q60598	Src substrate cortactin [OS=Mus musculus]	0	82.038	19	10	42	10	546	61.2	5.4	123.92	10	cell organization and biogenesis;cellular component movement;regulation of biological process;transport	cytoplasm;cytoskeleton;cytosol;Golgi;membrane	protein binding	Pf00018, Pf02218, Pf07653, Pf14604	13043	7	ENSMUSG00000031078.15	Proteoglycans in cancer; Tight junction; Bacterial invasion of epithelial cells	Clathrin-mediated endocytosis		6	0	5163.3	5412.8	5451.7	5325.8	5549.7	6274	5271.2	5380.9	5176.7	5232.6	5438.2	5381.6	5133.2	5029.1	5397.7	12.3341	12.4022	12.4125	12.3788	12.4382	12.6152	12.3639
High	Master Protein	Hapln1	Q9QUP5	Hyaluronan and proteoglycan link protein 1 [OS=Mus musculus]	0	81.925	34	10	51	10	356	40.5	7.8	172.77	10		extracellular	structural molecule activity	Pf00193	12950	13	ENSMUSG00000021613.8				0	0	7799.9	7244.4	6955.6	8011.9	7215.3	7888.5	8029.6	7330.3	6579.5	7043.8	7055.3	7028.1	7026.4	7519.3	7091.2	12.9292	12.8227	12.764	12.9679	12.8168	12.9455	12.9711
High	Master Protein	Vsnl1	P62761	Visinin-like protein 1 [OS=Mus musculus]	0	81.837	54	9	151	8	191	22.1	5.15	587.37	9	regulation of biological process	cytosol;membrane	metal ion binding	Pf00036, Pf13202, Pf13405, Pf13499, Pf13833	26950	12	ENSMUSG00000054459.7				0	1	21962.3	21558.6	22086.3	22471.3	20844.3	25544.6	18880	22488.2	23562.6	21188.4	21471.5	21080.5	21100	21396.5	21772.6	14.4227	14.396	14.4309	14.4558	14.3474	14.6407	14.2046
High	Master Protein	Anxa7	Q07076	Annexin A7 [OS=Mus musculus]	0	81.592	27	12	58	12	463	49.9	6.18	156.63	12	cell differentiation;cell organization and biogenesis;cell proliferation;cellular homeostasis;metabolic process;regulation of biological process;response to stimulus	cytosol;membrane;nucleus	metal ion binding;protein binding;RNA binding	Pf00191	11750	14	ENSMUSG00000021814.16				0	0	6865.3	6988.1	7028.8	7301.4	7146.1	7243	6950.4	7016.8	7049.7	7220.6	6748.3	7046.3	6597.6	7087.1	7110.1	12.7451	12.7707	12.7791	12.834	12.8029	12.8224	12.7629
High	Master Protein	Ppa2	Q91VM9	Inorganic pyrophosphatase 2, mitochondrial [OS=Mus musculus]	0	81.444	36	9	48	9	330	38.1	6.98	195.57	9	metabolic process	cytoplasm;mitochondrion	catalytic activity;metal ion binding	Pf00719	74776	3	ENSMUSG00000028013.16	Oxidative phosphorylation	Mitochondrial tRNA aminoacylation; Pyrophosphate hydrolysis		7	0	2634.4	2779	2898.6	3187.5	2965.5	3405	3183.1	2967.8	2763	2972.4	2967.4	2948.2	2884.6	2963.7	3154.7	11.3633	11.4404	11.5011	11.6382	11.5341	11.7334	11.6362
High	Master Protein	Hnrnph1	O35737	Heterogeneous nuclear ribonucleoprotein H [OS=Mus musculus]	0	81.424	24	8	70	3	449	49.2	6.3	333.34	8	metabolic process;regulation of biological process	cytosol;membrane;nucleus;spliceosomal complex	protein binding;RNA binding	Pf00076, Pf08080, Pf14259	59013	11	ENSMUSG00000007850.16		mRNA Splicing - Major Pathway; FGFR2 alternative splicing	mRNA processing	10	1	1546.9	1679.8	1594.5	1610.3	1676.4	1662.3	1915.3	1658.8	1587.8	1597.3	1532.3	1622.6	1615.8	1634.6	1641.4	10.5952	10.7141	10.6389	10.6531	10.7112	10.699	10.9034
High	Master Protein	Skp1a	Q9WTX5	s-phase kinase-associated protein 1 [OS=Mus musculus]	0	81.39	60	6	65	6	163	18.7	4.54	273.89	6	cell organization and biogenesis;metabolic process	cytoplasm;cytosol;nucleus	catalytic activity;protein binding	Pf01466, Pf03931	21402	11	ENSMUSG00000036309.14	Herpes simplex infection; Wnt signaling pathway; Ubiquitin mediated proteolysis; Circadian rhythm; Oocyte meiosis; Cell cycle; TGF-beta signaling pathway; Protein processing in endoplasmic reticulum	NIK-->noncanonical NF-kB signaling; Degradation of beta-catenin by the destruction complex; Prolactin receptor signaling; SCF-beta-TrCP mediated degradation of Emi1; Regulation of RUNX2 expression and activity; SCF(Skp2)-mediated degradation of p27/p21; Neddylation; GLI3 is processed to GLI3R by the proteasome; Dectin-1 mediated noncanonical NF-kB signaling; Activation of NF-kappaB in B cells; Ac…	TNF-alpha NF-kB Signaling Pathway; Delta-Notch Signaling Pathway; Wnt Signaling Pathway NetPath	87	0	5653.6	5701.7	5520.3	5655.2	5773.3	7148.2	6294.1	5721.4	5257.9	5275.6	5641.9	5308.6	5718.5	5256.4	5757.1	12.465	12.4772	12.4305	12.4654	12.4952	12.8034	12.6198
High	Master Protein	Prkar2a	P12367	cAMP-dependent protein kinase type II-alpha regulatory subunit [OS=Mus musculus]	0	81.213	34	11	52	9	401	45.4	4.89	196.07	11	cell organization and biogenesis;regulation of biological process	cytoplasm;cytosol;membrane	enzyme regulator activity;nucleotide binding;protein binding	Pf00027, Pf02197, Pf05758	19087	9				G Protein Signaling Pathways; Myometrial Relaxation and Contraction Pathways; Calcium Regulation in the Cardiac Cell	3	0	4414.6	4427.3	4555.2	4411.3	4575.8	4664.1	4412.4	4621.5	4312.7	4503.6	4391.6	4520.3	4113.1	4363.3	4381.4	12.1081	12.1122	12.1533	12.107	12.1598	12.1874	12.1073
High	Master Protein	Snph	Q80U23	Syntaphilin [OS=Mus musculus]	0	80.89	26	9	30	9	495	53.7	5.9	114.2	9	cell differentiation;cell organization and biogenesis;regulation of biological process	cytoplasm;membrane;mitochondrion	protein binding	Pf03114, Pf04156, Pf15290, Pf15619	241727	2	ENSMUSG00000027457.15				0	0	3997.9	4103.9	3933.5	3845	3886.1	3776.3	3837.6	3886.1	3704.2	3828.9	3887.7	3916.9	3904.9	3823	3946.4	11.965	12.0028	11.9416	11.9088	11.9241	11.8828	11.906
High	Master Protein	Hapln4	Q80WM4	Hyaluronan and proteoglycan link protein 4 [OS=Mus musculus]	0	80.811	28	8	20	8	400	42.8	8.85	69.41	8		extracellular	structural molecule activity	Pf00193, Pf07679, Pf13927	330790	8	ENSMUSG00000007594.10				0	0	1731	1788.2	1769.7	1992.3	1788.4	1911.7	1854.6	1838.6	1660.5	1812.8	1818	1785	1611.5	1690.6	1735.3	10.7574	10.8043	10.7893	10.9602	10.8045	10.9006	10.8569
High	Master Protein	Gpd1	P13707	Glycerol-3-phosphate dehydrogenase [NAD(+)], cytoplasmic [OS=Mus musculus]	0	80.687	33	9	106	9	349	37.5	7.17	345.54	9	metabolic process;regulation of biological process;response to stimulus;transport	cytoplasm;cytosol;mitochondrion	catalytic activity;nucleotide binding;protein binding	Pf01210, Pf07479	14555	15	ENSMUSG00000023019.12	Glycerophospholipid metabolism	Synthesis of PA	Triacylglyceride Synthesis	7	0	13694.4	14375.1	13423.7	13118	13752.1	14281	13523.1	13677.7	13267.7	13515.6	12688.6	13357.1	12460.9	13532.8	13583.8	13.7413	13.8113	13.7125	13.6793	13.7474	13.8018	13.7231
High	Master Protein	Aldh9a1	Q9JLJ2	4-trimethylaminobutyraldehyde dehydrogenase [OS=Mus musculus]	0	80.502	23	10	34	10	494	53.5	6.98	112.5	10	metabolic process	cytoplasm;cytosol;mitochondrion	catalytic activity;nucleotide binding;protein binding	Pf00171	56752	1		Histidine metabolism; Pyruvate metabolism; Arginine and proline metabolism; Tryptophan metabolism; Valine, leucine and isoleucine degradation; Metabolic pathways; Lysine degradation; Fatty acid degradation; Glycolysis / Gluconeogenesis; beta-Alanine metabolism; Ascorbate and aldarate metabolism; Glycerolipid metabolism		Tryptophan metabolism	13	0	5101.5	4961	5012.3	5505	4861.5	5142.2	5038.7	4816.3	4965.9	4948.3	4883	4916.9	5048.8	4971.7	4693.8	12.3167	12.2764	12.2913	12.4265	12.2472	12.3282	12.2988
High	Master Protein	Sfxn3	Q91V61	Sideroflexin-3 [OS=Mus musculus]	0	80.183	26	7	33	6	321	35.4	9.51	108.91	7	transport	membrane;mitochondrion	transporter activity	Pf03820	94280	19	ENSMUSG00000025212.16				0	1	7027.3	7040.8	7094.7	7462.5	7413.7	6882.2	7066.1	7023.3	6945	7569.7	7130.9	7369.2	7099.6	7312.3	7337.3	12.7788	12.7815	12.7925	12.8654	12.856	12.7487	12.7867
High	Master Protein	Pafah1b1	P63005-1	Platelet-activating factor acetylhydrolase IB subunit alpha [OS=Mus musculus]	0	79.869	23	8	65	7	410	46.6	7.37	229.49	8	cell communication;cell differentiation;cell division;cell organization and biogenesis;cell proliferation;cellular component movement;development;metabolic process;regulation of biological process;response to stimulus;transport	chromosome;cytoplasm;cytoskeleton;cytosol;membrane;nucleus	protein binding	Pf00400, Pf08513, Pf11715	18472	11	ENSMUSG00000020745.15	Metabolic pathways; Ether lipid metabolism	Anchoring of the basal body to the plasma membrane; AURKA Activation by TPX2; Loss of Nlp from mitotic centrosomes; Recruitment of mitotic centrosome proteins and complexes; Regulation of PLK1 Activity at G2/M Transition; Recruitment of NuMA to mitotic centrosomes; Resolution of Sister Chromatid Cohesion; Amplification of signal from unattached kinetochores via a MAD2 inhibitory signal; Separatio…	Wnt Signaling Pathway; Wnt Signaling Pathway and Pluripotency	37	1	11305.7	11155.9	11012.2	11289.6	11251.4	10955.4	12481.1	10961.6	10993.9	10939.4	10838.2	10572.9	10644.5	10841.8	10899.6	13.4648	13.4455	13.4268	13.4627	13.4578	13.4194	13.6075
High	Master Protein	Dlat	Q8BMF4	Dihydrolipoyllysine-residue acetyltransferase component of pyruvate dehydrogenase complex, mitochondrial [OS=Mus musculus]	0	79.709	14	7	294	7	642	67.9	8.57	1222.51	7	metabolic process	mitochondrion;organelle lumen	catalytic activity;protein binding	Pf00198, Pf00364, Pf02817	235339	9	ENSMUSG00000000168.9	Pyruvate metabolism; Citrate cycle (TCA cycle); Metabolic pathways; Glycolysis / Gluconeogenesis; Carbon metabolism	Regulation of pyruvate dehydrogenase (PDH) complex; Signaling by Retinoic Acid; Glyoxylate metabolism and glycine degradation	Glycolysis and Gluconeogenesis; TCA Cycle	17	0	24559.5	24665.8	24666.3	25638.1	25244.3	25426.2	21007.6	25082.2	23577.1	24717.1	24594.3	25276.3	22923.2	24455	25252.4	14.584	14.5902	14.5903	14.646	14.6237	14.634	14.3586
High	Master Protein	Hras1; Hras	Q61411-1	GTPase HRas [OS=Mus musculus]	0	79.447	55	7	64	3	189	21.3	5.31	334.46	7	cell death;cell organization and biogenesis;cell proliferation;defense response;regulation of biological process;response to stimulus;transport	Golgi;membrane	catalytic activity;nucleotide binding;protein binding	Pf00009, Pf00071, Pf02421, Pf03599, Pf08477	15461	7	ENSMUSG00000025499.18	Oxytocin signaling pathway; ErbB signaling pathway; FoxO signaling pathway; Acute myeloid leukemia; AGE-RAGE signaling pathway in diabetic complications; Endocytosis; mTOR signaling pathway; Cholinergic synapse; T cell receptor signaling pathway; Phospholipase D signaling pathway; Regulation of actin cytoskeleton; MAPK signaling pathway; MicroRNAs in cancer; Ras signaling pathway; Prolactin signa…	NCAM signaling for neurite out-growth; MET activates RAS signaling; FRS-mediated FGFR3 signaling; SHC1 events in EGFR signaling; SHC-mediated cascade:FGFR3; Downstream signal transduction; RAF activation; Interleukin-20 family signaling; FRS-mediated FGFR2 signaling; PTK6 Regulates RHO GTPases, RAS GTPase and MAP kinases; EGFR Transactivation by Gastrin; SHC1 events in ERBB4 signaling; MAP2K and …	TGF Beta Signaling Pathway; Estrogen signaling; ErbB signaling pathway; IL-5 Signaling Pathway; PluriNetWork; Signaling of Hepatocyte Growth Factor Receptor; Chemokine signaling pathway; G Protein Signaling Pathways; MAPK Cascade; Focal Adhesion-PI3K-Akt-mTOR-signaling pathway; IL-7 Signaling Pathway; ESC Pluripotency Pathways; p38 MAPK Signaling Pathway; IL-3 Signaling Pathway; IL-6 signaling Pa…	163	4	2079.4	2120.8	2195.9	2234.3	2158.9	1987.1	1995.3	2179.5	2103.2	2128.1	2084.3	2106.7	2123.2	2096	2057.8	11.022	11.0504	11.1006	11.1256	11.0761	10.9564	10.9624
High	Master Protein	Rhob	P62746	Rho-related GTP-binding protein RhoB [OS=Mus musculus]	0	79.267	34	5	86	4	196	22.1	5.24	402.69	5	cell death;cell differentiation;development;regulation of biological process;response to stimulus;transport	cytosol;endosome;membrane;nucleus	catalytic activity;nucleotide binding;protein binding	Pf00025, Pf00071, Pf08477	11852	12	ENSMUSG00000054364.5		Rho GTPase cycle; RHO GTPases Activate ROCKs; RHO GTPases activate PKNs; RHO GTPases Activate Formins; G alpha (12/13) signalling events; GPVI-mediated activation cascade; RHO GTPases activate CIT; Sema4D induced cell migration and growth-cone collapse	Spinal Cord Injury; Focal Adhesion	21	1	7847.4	7472.2	7579.5	7292.1	7512.1	6689.3	6438.5	7475.5	7802.2	7582.8	7785.7	7933	8033.8	7629.3	7494.3	12.938	12.8673	12.8879	12.8321	12.875	12.7076	12.6525
High	Master Protein	Cpne6	Q9Z140	Copine-6 [OS=Mus musculus]	0	79.253	24	14	36	13	557	61.7	5.59	98.3	14	cell differentiation;response to stimulus	cytoplasm;endosome;membrane	protein binding	Pf00092, Pf00168, Pf07002, Pf10138	12891	14	ENSMUSG00000022212.15		Glycerophospholipid biosynthesis		4	1	6328.5	6258	6295.5	6154.1	6273.3	6160.6	6270.9	6312.4	6513.2	5900.9	6026.1	5877.4	5409.7	5644.5	5934	12.6276	12.6115	12.6201	12.5873	12.615	12.5889	12.6145
High	Master Protein	Copb2	O55029	Coatomer subunit beta' [OS=Mus musculus]	0	78.945	17	13	34	13	905	102.4	5.3	105.02	13	transport	cytoplasm;cytosol;Golgi;membrane	protein binding;structural molecule activity	Pf00400, Pf04053	50797	9	ENSMUSG00000032458.6		COPI-mediated anterograde transport; COPI-dependent Golgi-to-ER retrograde traffic		11	0	3996.1	4106.7	4141.2	4231.2	4101.3	4062.4	3856.8	4165.2	3921.5	4029.3	4106.9	4018.9	3863.7	4033.7	4034.9	11.9644	12.0038	12.0158	12.0469	12.0019	11.9881	11.9132
High	Master Protein	Ola1	Q9CZ30-1	obg-like ATPase 1 [OS=Mus musculus]	0	78.84	29	8	45	8	396	44.7	7.81	221.17	8	metabolic process	cytoplasm;cytosol;membrane;nucleus	catalytic activity;metal ion binding;nucleotide binding;protein binding	Pf01926, Pf02421, Pf06071	67059	2	ENSMUSG00000027108.15		Platelet degranulation		4	0	3665.4	3816.1	3784.7	3887.2	3793.8	3807.9	4321.8	3851	3888.7	3737.5	3829.6	3779.9	3839.8	3816.6	3835.6	11.8398	11.8979	11.886	11.9245	11.8894	11.8948	12.0774
High	Master Protein	Cyfip1	Q7TMB8-1	cytoplasmic FMR1-interacting protein 1 [OS=Mus musculus]	0	78.442	14	14	38	8	1253	145.1	6.9	105.71	14	cell differentiation;cell growth;cell organization and biogenesis;development;regulation of biological process;response to stimulus	cytoplasm	protein binding;RNA binding	Pf05994, Pf07159	20430	7	ENSMUSG00000030447.15	Regulation of actin cytoskeleton; RNA transport	RHO GTPases Activate WASPs and WAVEs; VEGFA-VEGFR2 Pathway; Neutrophil degranulation; Regulation of actin dynamics for phagocytic cup formation		14	6	5559.4	5670.4	5874.9	6056.4	5732	5361.2	5871.4	5892.2	5763.2	5814	5745.7	5960.5	5465.2	5746.9	5736.1	12.4407	12.4692	12.5203	12.5642	12.4848	12.3883	12.5195
High	Master Protein	Psma7	Q9Z2U0	Proteasome subunit alpha type-7 [OS=Mus musculus]	0	78.39	36	8	52	8	248	27.8	8.46	135.18	8	metabolic process	cytoplasm;cytosol;nucleus;proteasome	catalytic activity;protein binding	Pf00227, Pf10584	26444	2	ENSMUSG00000027566.14	Proteasome	The role of GTSE1 in G2/M progression after G2 checkpoint; CDT1 association with the CDC6:ORC:origin complex; Ubiquitin Mediated Degradation of Phosphorylated Cdc25A; RUNX1 regulates transcription of genes involved in differentiation of HSCs; Degradation of beta-catenin by the destruction complex; Autodegradation of the E3 ubiquitin ligase COP1; UCH proteinases; MAPK6/MAPK4 signaling; SCF-beta-Tr…	Proteasome Degradation	127	0	7708.5	7625.6	7777.8	8100	7975.7	8069	7609.4	7583.1	7405.5	7784.4	7563.8	7449.6	7500.6	7713.8	7603.4	12.9122	12.8966	12.9251	12.9837	12.9614	12.9782	12.8936
High	Master Protein	Nckap1	P28660	Nck-associated protein 1 [OS=Mus musculus]	0	78.328	10	11	58	11	1128	128.7	6.62	185.64	11	cell organization and biogenesis;cellular component movement;regulation of biological process;response to stimulus	cytoplasm;membrane	protein binding	Pf09735	50884	2	ENSMUSG00000027002.13	Regulation of actin cytoskeleton	RHO GTPases Activate WASPs and WAVEs; VEGFA-VEGFR2 Pathway; Regulation of actin dynamics for phagocytic cup formation	Exercise-induced Circadian Regulation; Regulation of Actin Cytoskeleton; Exercise-induced Circadian Regulation	15	0	5700.7	5982.6	5983	6372.8	6118.3	5877.5	6392.9	6084.5	5887.1	5979.8	6102.8	6037.1	5978.8	5962.8	5923.3	12.4769	12.5466	12.5467	12.6377	12.5789	12.521	12.6423
High	Master Protein	Rala	P63321	Ras-related protein Ral-A [OS=Mus musculus]	0	78.128	46	7	104	4	206	23.5	7.11	485.5	7	cell division;cell organization and biogenesis;regulation of biological process;response to stimulus;transport	cell surface;membrane	catalytic activity;nucleotide binding;protein binding	Pf00025, Pf00071, Pf08477	56044	13	ENSMUSG00000008859.7	Phospholipase D signaling pathway; Ras signaling pathway; Rap1 signaling pathway; Pathways in cancer; Pancreatic cancer	Translocation of GLUT4 to the plasma membrane		8	3	9465.7	9828	9639	9136.7	9471.1	8542.8	9484.1	9777.1	10237.2	9615.1	9817.3	10001.5	9257	10005.7	9492.1	13.2085	13.2627	13.2347	13.1575	13.2093	13.0605	13.2113
High	Master Protein	Psmd1	Q3TXS7	26S proteasome non-ATPase regulatory subunit 1 [OS=Mus musculus]	0	77.961	17	12	21	12	953	105.7	5.39	68.27	12	metabolic process;regulation of biological process	membrane;nucleus;proteasome	catalytic activity;enzyme regulator activity;protein binding	Pf01851, Pf13513, Pf13646	70247	1	ENSMUSG00000026229.17	Proteasome; Epstein-Barr virus infection	The role of GTSE1 in G2/M progression after G2 checkpoint; CDT1 association with the CDC6:ORC:origin complex; Ubiquitin Mediated Degradation of Phosphorylated Cdc25A; RUNX1 regulates transcription of genes involved in differentiation of HSCs; Degradation of beta-catenin by the destruction complex; Autodegradation of the E3 ubiquitin ligase COP1; UCH proteinases; MAPK6/MAPK4 signaling; SCF-beta-Tr…	TNF-alpha NF-kB Signaling Pathway; Proteasome Degradation	130	0	2291.1	2039.7	2310.2	2330.3	2151	2039.2	2096.9	2080.5	1955.8	1985.4	2047.1	1968.9	1998.8	1993.8	1956.1	11.1618	10.9941	11.1738	11.1863	11.0708	10.9938	11.034
High	Master Protein	Bdh1	Q80XN0	D-beta-hydroxybutyrate dehydrogenase, mitochondrial [OS=Mus musculus]	0	77.852	26	8	94	8	343	38.3	9.01	318.95	8	metabolic process	membrane;mitochondrion;organelle lumen	catalytic activity	Pf00106, Pf08643, Pf13561	71911	16	ENSMUSG00000046598.14	Metabolic pathways; Butanoate metabolism; Synthesis and degradation of ketone bodies	Synthesis of Ketone Bodies; Utilization of Ketone Bodies	Synthesis and Degradation of Ketone Bodies	9	0	17570.9	17777.4	18708.6	15966	18720.1	18143.1	15329.9	18232.6	17852.1	19175.6	18349.5	18955.4	17738.3	18128.2	19286	14.1009	14.1178	14.1914	13.9627	14.1923	14.1471	13.9041
High	Master Protein	Rrbp1	Q99PL5-1	Ribosome-binding protein 1 [OS=Mus musculus]	0	77.816	24	18	29	18	1605	172.8	9.33	69.16	18	metabolic process;regulation of biological process;response to stimulus;transport	endoplasmic reticulum;membrane;ribosome	protein binding;receptor activity;structural molecule activity	Pf00038, Pf03276, Pf03962, Pf04111, Pf04156, Pf05104, Pf08317, Pf09606, Pf09726, Pf10186, Pf12128, Pf13779	81910	2		Protein processing in endoplasmic reticulum			1	0	3584.6	3731.9	3711.7	3853.9	3679.1	3768	4076.9	3759.1	3778.4	3754.3	3762.4	3896.9	3901.5	3958.8	2981.4	11.8076	11.8657	11.8579	11.9121	11.8451	11.8796	11.9933
High	Master Protein	Prkar2b	P31324	cAMP-dependent protein kinase type II-beta regulatory subunit [OS=Mus musculus]	0	77.683	36	12	38	10	416	46.1	4.98	133.87	12	metabolic process;regulation of biological process;response to stimulus	cytoplasm;membrane	enzyme regulator activity;nucleotide binding;protein binding	Pf00027, Pf02197	19088	12	ENSMUSG00000002997.15	Insulin signaling pathway	PKA activation; Anchoring of the basal body to the plasma membrane; AURKA Activation by TPX2; Loss of Nlp from mitotic centrosomes; Recruitment of mitotic centrosome proteins and complexes; Signaling by GPCR; Regulation of PLK1 Activity at G2/M Transition; Recruitment of NuMA to mitotic centrosomes; PKA activation in glucagon signalling; DARPP-32 events; Hedgehog 'off' state; Vasopressin regulate…	G Protein Signaling Pathways; Myometrial Relaxation and Contraction Pathways; Calcium Regulation in the Cardiac Cell	44	2	4165.1	4346.3	4454.4	4414.9	4500.7	4358.1	4399.6	4449.7	4166.7	4312.7	4236.2	4264.8	3875.5	4070.2	4048.9	12.0241	12.0856	12.121	12.1082	12.1359	12.0895	12.1032
High	Master Protein	Gps1	Q99LD4	COP9 signalosome complex subunit 1 [OS=Mus musculus]	0	77.679	24	10	27	10	471	53.4	6.84	82.56	10	metabolic process	cytoplasm;nucleus	protein binding	Pf01399, Pf10602	209318	11					0	0	5881.2	5699	5613.1	5479.6	5297.7	5280.3	5808.9	5480.4	5480	5479.5	5299.1	5326	5420.8	5282.4	5184.2	12.5219	12.4765	12.4546	12.4199	12.3712	12.3664	12.504
High	Master Protein	Acp1	Q9D358-2	Isoform 2 of Low molecular weight phosphotyrosine protein phosphatase [OS=Mus musculus]	0	77.669	62	6	45	1	158	17.9	6.96	165.69	6	metabolic process	cytoplasm;cytosol;membrane	catalytic activity	Pf01451	11431	12					0	0	213	189	201.2	181.7	211.5	194.9	175.2	201.7	173.4	196.4	195.7	186.9	182.1	199.5	180.7	7.73471	7.56224	7.65249	7.50541	7.72451	7.60659	7.45286
High	Master Protein	Gsr	P47791	Glutathione reductase, mitochondrial [OS=Mus musculus]	0	77.657	20	7	23	7	500	53.6	7.99	91.1	7	cellular homeostasis;metabolic process;regulation of biological process	cytoplasm;cytosol;mitochondrion	antioxidant activity;catalytic activity;nucleotide binding;protein binding	Pf00070, Pf02852, Pf07992, Pf13738	14782	8	ENSMUSG00000031584.16	Glutathione metabolism; Thyroid hormone synthesis	Interconversion of nucleotide di- and triphosphates; Detoxification of Reactive Oxygen Species; TP53 Regulates Metabolic Genes	Metapathway biotransformation; Selenium Micronutrient Network; Folic Acid Network; Glutathione metabolism; One carbon metabolism and related pathways; Oxidative Stress; Glutathione and one carbon metabolism	20	0	2682	2667.7	2626.6	2710.7	2649.8	2651.5	2791.5	2647.8	2597.6	2632.4	2781.2	2614.6	2517.9	2687.9	2634.8	11.3891	11.3814	11.359	11.4044	11.3717	11.3726	11.4468
High	Master Protein	Atp6v1c1	Q9Z1G3	V-type proton ATPase subunit C 1 [OS=Mus musculus]	0	77.65	30	11	58	11	382	43.9	7.46	199.99	11	transport	cytoplasm;membrane	catalytic activity;transporter activity	Pf03223	66335	15	ENSMUSG00000022295.7	mTOR signaling pathway; Rheumatoid arthritis; Metabolic pathways; Phagosome; Oxidative phosphorylation; Synaptic vesicle cycle; Collecting duct acid secretion	Ion channel transport; ROS, RNS production in phagocytes; Transferrin endocytosis and recycling; Insulin receptor recycling		18	0	9563.9	9775.1	9827.1	10043.8	9883.8	9917.9	9861.7	9847.8	9533	9725.4	10008.2	9809.1	9454.4	9527.6	9826.1	13.2234	13.2549	13.2626	13.294	13.2709	13.2758	13.2676
High	Master Protein	Acat2	Q8CAY6	Acetyl-CoA acetyltransferase, cytosolic [OS=Mus musculus]	0	77.645	19	5	74	5	397	41.3	7.5	359.13	5	metabolic process;regulation of biological process	cytoplasm;cytosol;mitochondrion;nucleus	catalytic activity	Pf00108, Pf00109, Pf02803, Pf08541	110460	17	ENSMUSG00000023832.13	Fatty acid metabolism; Pyruvate metabolism; Tryptophan metabolism; Valine, leucine and isoleucine degradation; Fat digestion and absorption; Metabolic pathways; Terpenoid backbone biosynthesis; Lysine degradation; Fatty acid degradation; Butanoate metabolism; Propanoate metabolism; Synthesis and degradation of ketone bodies; Carbon metabolism; Glyoxylate and dicarboxylate metabolism	Cholesterol biosynthesis		18	0	4652.6	4575	4677.6	4442.8	4643.9	4743.1	4662	4456.8	4424.8	4534.4	4127.7	4220.3	4421	4351.4	4328.9	12.1838	12.1596	12.1916	12.1173	12.1811	12.2116	12.1867
High	Master Protein	Igsf8	Q8R366	Immunoglobulin superfamily member 8 [OS=Mus musculus]	0	77.374	15	7	61	7	611	65	7.99	227.69	7	regulation of biological process	membrane	protein binding	Pf07686	140559	1					0	0	4793.7	4531.7	4597.9	4689.4	4639	4360	4536.6	4591.4	4774.8	4647	4606.2	4700.7	4656.6	4445.8	4189	12.2269	12.1458	12.1668	12.1952	12.1796	12.0901	12.1474
High	Master Protein	Hsd17b4	P51660	peroxisomal multifunctional enzyme type 2 [OS=Mus musculus]	0	77.372	16	12	46	12	735	79.4	8.57	143.99	12	cell differentiation;metabolic process	membrane;mitochondrion	catalytic activity;protein binding	Pf00106, Pf01575, Pf02036, Pf08659, Pf13452, Pf13561, Pf14864	15488	18	ENSMUSG00000024507.6	Metabolic pathways; Primary bile acid biosynthesis; Peroxisome	Beta-oxidation of pristanoyl-CoA; Beta-oxidation of very long chain fatty acids; Synthesis of bile acids and bile salts via 7alpha-hydroxycholesterol; alpha-linolenic acid (ALA) metabolism	Steroid Biosynthesis	16	0	6890.8	6685	6829.4	7357.4	6715.4	6642.1	6729	6778.3	6849.7	6998.3	7001.5	7069.2	6806	6847.5	6796.4	12.7505	12.7067	12.7375	12.845	12.7133	12.6974	12.7162
High	Master Protein	Rab1b	Q9D1G1	ras-related protein Rab-1B [OS=Mus musculus]	0	77.35	51	9	133	3	201	22.2	5.73	505.99	9	cell organization and biogenesis;metabolic process;regulation of biological process;response to stimulus;transport	cytoplasm;Golgi;membrane;mitochondrion	catalytic activity;nucleotide binding	Pf00025, Pf00071, Pf01926, Pf04670, Pf08477, Pf09439	76308	19	ENSMUSG00000024870.5	Legionellosis	COPI-mediated anterograde transport; COPI-dependent Golgi-to-ER retrograde traffic; COPII (Coat Protein 2) Mediated Vesicle Transport; RAB geranylgeranylation		14	0	3595.5	3553.5	3773.4	3994.9	3601.8	3743.5	3220.6	3664.7	3403.4	3602.4	3811.5	3652	3440.9	3551.2	3562.3	11.812	11.795	11.8816	11.9639	11.8145	11.8702	11.6531
High	Master Protein	Cacna2d1	O08532	Voltage-dependent calcium channel subunit alpha-2/delta-1 [OS=Mus musculus]	0	77.26	12	10	25	10	1103	124.6	5.3	112.13	10	cellular homeostasis;regulation of biological process;transport	endoplasmic reticulum;membrane	metal ion binding;protein binding;transporter activity	Pf00092, Pf02743, Pf08399, Pf08473, Pf13519, Pf13768	12293	5	ENSMUSG00000040118.15	Oxytocin signaling pathway; Hypertrophic cardiomyopathy (HCM); MAPK signaling pathway; Arrhythmogenic right ventricular cardiomyopathy (ARVC); Dilated cardiomyopathy; Cardiac muscle contraction; Adrenergic signaling in cardiomyocytes			7	0	1875.3	1860.8	1993.3	2072.9	2049.7	2078.6	2013.5	1970.3	1891.3	1901	1862.8	1899.6	1726.2	1874.5	1854.6	10.8729	10.8617	10.9609	11.0174	11.0012	11.0214	10.9755
High	Master Protein	Sms; Gm14680; Sms-ps	P97355	Spermine synthase [OS=Mus musculus]	0	77.191	24	5	34	5	366	41.3	5.06	178.92	5	metabolic process		catalytic activity	Pf01564	20603; 671878	X	ENSMUSG00000071708.11	Glutathione metabolism; Arginine and proline metabolism; Metabolic pathways; Cysteine and methionine metabolism; beta-Alanine metabolism	Metabolism of polyamines		8	0	1497.2	1400.7	1565.2	1677.3	1602.1	1591.8	1379.9	1514.5	1561.8	1496.2	1591.2	1496.9	1474.9	1466.3	1507.2	10.5481	10.4519	10.6121	10.7119	10.6457	10.6364	10.4303
High	Master Protein	Clic4	Q9QYB1	Chloride intracellular channel protein 4 [OS=Mus musculus]	0	77.158	43	8	62	8	253	28.7	5.59	233.56	8	cell differentiation;cell organization and biogenesis;cellular homeostasis;metabolic process;regulation of biological process;response to stimulus;transport	cell surface;cytoplasm;cytoskeleton;cytosol;membrane;mitochondrion;nucleus	catalytic activity;protein binding;transporter activity	Pf00043, Pf13409, Pf13410, Pf13417, Pf14497	29876	4	ENSMUSG00000037242.8				0	0	5721.7	5704	5496.9	5740.2	5345.2	5762.8	5817.4	5489.3	5486.2	5654.4	5821.4	5751	5706.3	5782	5538.9	12.4822	12.4778	12.4244	12.4869	12.384	12.4926	12.5062
High	Master Protein	Dbnl	Q62418	Drebrin-like protein [OS=Mus musculus]	0	76.936	28	9	45	9	436	48.7	4.92	197.1	9	cell organization and biogenesis;regulation of biological process;response to stimulus;transport	cytoplasm;cytoskeleton;cytosol;endosome;Golgi;membrane	protein binding	Pf00018, Pf00241, Pf07653, Pf14604	13169	11	ENSMUSG00000020476.14		Neutrophil degranulation; Caspase-mediated cleavage of cytoskeletal proteins; Neurexins and neuroligins		11	0	3784.2	3837.5	3825.3	3706.8	3802.4	4281.4	3942.9	3760.9	3592.1	3601	3850.4	3653.4	3690.7	3557.6	3597.5	11.8858	11.906	11.9014	11.856	11.8927	12.0639	11.945
High	Master Protein	Aldh7a1	Q9DBF1	Alpha-aminoadipic semialdehyde dehydrogenase [OS=Mus musculus]	0	76.852	22	8	39	8	539	58.8	7.47	142.82	8	metabolic process	cytoplasm;cytosol;mitochondrion;nucleus	catalytic activity	Pf00171	110695	18	ENSMUSG00000053644.13	Histidine metabolism; Lysine biosynthesis; Pyruvate metabolism; Arginine and proline metabolism; Tryptophan metabolism; Valine, leucine and isoleucine degradation; Metabolic pathways; Lysine degradation; Fatty acid degradation; Biosynthesis of amino acids; Glycine, serine and threonine metabolism; Glycolysis / Gluconeogenesis; beta-Alanine metabolism; Ascorbate and aldarate metabolism; Glycerolip…	Lysine catabolism; Choline catabolism		20	0	4728.3	4999.9	4975.5	6199.6	4950	5831.4	4700.1	4854.4	4580.2	5004.6	4995.8	5036	4696.7	5084.2	4985	12.2071	12.2877	12.2806	12.598	12.2732	12.5096	12.1985
High	Master Protein	Ppia	P17742	peptidyl-prolyl cis-trans isomerase A [OS=Mus musculus]	0	76.795	48	9	489	9	164	18	7.9	1211.99	9	cell differentiation;cell organization and biogenesis;metabolic process;regulation of biological process	cytoplasm;cytosol;extracellular;membrane;nucleus	catalytic activity;protein binding;RNA binding	Pf00160	268373	11	ENSMUSG00000071866.12		Neutrophil degranulation; Basigin interactions		6	0	72572.4	69629.6	67339.2	67156.8	67336.6	73128.6	69524.7	66906.2	68701.6	68467.5	70574.2	68486.5	68673.8	67350.9	70748.7	16.1471	16.0874	16.0392	16.0352	16.0391	16.1581	16.0852
High	Master Protein	Psat1	Q99K85	phosphoserine aminotransferase [OS=Mus musculus]	0	76.554	29	10	59	9	370	40.4	8.03	172.96	10	metabolic process	cytoplasm;cytosol	catalytic activity	Pf00266	107272	19	ENSMUSG00000024640.9	Metabolic pathways; Vitamin B6 metabolism; Biosynthesis of amino acids; Glycine, serine and threonine metabolism; Carbon metabolism	Serine biosynthesis		9	0	9667	9056.4	9127.7	8803.2	8724.4	8552.2	9226.9	9281.5	9770.6	9679.1	9217.7	9516.5	9469.4	9329.7	9374.1	13.2389	13.1447	13.156	13.1038	13.0908	13.0621	13.1716
High	Master Protein	Rtn3	Q9ES97-1	Reticulon-3 [OS=Mus musculus]	0	76.495	10	8	27	8	964	103.8	4.92	98.15	8	cell death;cell organization and biogenesis;transport	endoplasmic reticulum;Golgi;membrane	protein binding	Pf02453	20168	19	ENSMUSG00000024758.14	Alzheimer's disease	Synaptic adhesion-like molecules		4	0	3504.3	3648.8	3558.1	3767.5	3608.8	3599.3	5371.4	3536.9	3442.7	3409.4	3483.2	3433.8	3438.8	3290.5	3432.1	11.7749	11.8332	11.7969	11.8794	11.8173	11.8135	12.3911
High	Master Protein	Ppp3cb	P48453-1	serine/threonine-protein phosphatase 2B catalytic subunit beta isoform [OS=Mus musculus]	0	76.473	17	9	79	3	525	59.1	5.91	237.27	9	cell differentiation;metabolic process;regulation of biological process;response to stimulus;transport	cytosol;membrane	catalytic activity;metal ion binding;protein binding	Pf00149	19056	14	ENSMUSG00000021816.10	Oxytocin signaling pathway; Wnt signaling pathway; T cell receptor signaling pathway; MAPK signaling pathway; Dopaminergic synapse; Amyotrophic lateral sclerosis (ALS); VEGF signaling pathway; Long-term potentiation; Amphetamine addiction; Tuberculosis; Axon guidance; HTLV-I infection; Oocyte meiosis; Osteoclast differentiation; B cell receptor signaling pathway; Glutamatergic synapse; cGMP-PKG s…	Ca2+ pathway; FCERI mediated Ca+2 mobilization; CLEC7A (Dectin-1) induces NFAT activation	MicroRNAs in Cardiomyocyte Hypertrophy; Alzheimers Disease; MAPK signaling pathway	37	0	1741.7	1744.8	1717.7	1627.9	1765	1521.9	1696.3	1743.4	1793.6	1770.8	1818.7	1699	1741	1660.5	1679.2	10.7663	10.7688	10.7463	10.6688	10.7855	10.5717	10.7282
High	Master Protein	Napg	Q9CWZ7	Gamma-soluble NSF attachment protein [OS=Mus musculus]	0	76.42	23	7	39	7	312	34.7	5.41	129.6	7	cell organization and biogenesis;transport	membrane;mitochondrion	protein binding	Pf14938	108123	18	ENSMUSG00000024581.12				0	0	3004.9	3081.2	3108.4	3218.5	3098.9	3476.6	3218.4	3141.6	2911.5	2975.3	3117.3	3026.3	2969.6	2908.8	3089.3	11.5531	11.5893	11.602	11.6522	11.5975	11.7635	11.6521
High	Master Protein	Ncam2	O35136-1	Neural cell adhesion molecule 2 [OS=Mus musculus]	0	76.37	14	13	53	13	837	93.1	6.07	112.12	13		membrane	protein binding	Pf00041, Pf00047, Pf07679, Pf07686, Pf13895, Pf13927	17968	16	ENSMUSG00000022762.17	Cell adhesion molecules (CAMs); Prion diseases			2	0	9063.9	9258	9308.5	9179.1	9344.9	8846.1	9590.7	9515	9457.4	9268.6	9412.9	9185.3	9008.4	9344.4	9255.8	13.1459	13.1765	13.1843	13.1641	13.19	13.1108	13.2274
High	Master Protein	Acot7	Q91V12-1	cytosolic acyl coenzyme A thioester hydrolase [OS=Mus musculus]	0	76.34	25	9	149	9	381	42.5	8.68	429.87	9	metabolic process	cytoplasm;cytosol	catalytic activity;protein binding	Pf03061	70025	4	ENSMUSG00000028937.14	Fatty acid elongation; Biosynthesis of unsaturated fatty acids	Mitochondrial Fatty Acid Beta-Oxidation		6	0	18764.1	18507.8	17977.9	16404.4	17691.7	16810.7	17513.3	18261	18631.3	18083.4	17372.9	17912.1	17672	17823.8	17195.1	14.1957	14.1758	14.1339	14.0018	14.1108	14.0371	14.0962
High	Master Protein	Ctsb	P10605	Cathepsin B [OS=Mus musculus]	0	76.143	27	7	27	7	339	37.3	5.91	126.15	7	cell differentiation;metabolic process;regulation of biological process;response to stimulus	cell surface;cytoplasm;extracellular;membrane;mitochondrion;vacuole	catalytic activity;protein binding	Pf00112, Pf08127	13030	14	ENSMUSG00000021939.7	NOD-like receptor signaling pathway; Lysosome; Antigen processing and presentation; Renin secretion; Apoptosis	Neutrophil degranulation; Collagen degradation; Trafficking and processing of endosomal TLR		13	0	2088.9	2082.1	2185.8	2511.1	2394.1	2598	2344.3	2305.5	2312.8	2342.3	2389.7	2359.7	2256.8	2414.6	2361.3	11.0285	11.0238	11.0939	11.2941	11.2253	11.3432	11.1949
High	Master Protein	Lgi3	Q8K406	leucine-rich repeat LGI family member 3 [OS=Mus musculus]	0	76.11	25	13	57	13	548	61.8	8.16	162.94	13	regulation of biological process;transport	extracellular	catalytic activity;protein binding	Pf03736, Pf12799, Pf13306, Pf13855	213469	14	ENSMUSG00000033595.6		LGI-ADAM interactions		2	0	10468	10218.4	9726.6	10868.7	10085.7	9472.4	9910.9	10239.6	9574.9	9864.1	9618.4	10161.8	10274.3	10048.2	9784.6	13.3537	13.3189	13.2477	13.4079	13.3	13.2095	13.2748
High	Master Protein	Csde1	Q91W50	cold shock domain-containing protein E1 [OS=Mus musculus]	0	76.014	19	14	31	14	798	88.7	6.37	106.91	14	metabolic process;regulation of biological process	cytoplasm;cytosol;Golgi;membrane	DNA binding;RNA binding	Pf00313, Pf12901	229663	3	ENSMUSG00000068823.10			mRNA processing	1	0	3880.2	3898.7	3959.5	4058.5	3990.9	4059.4	4396.2	3979.9	3947.4	3924.2	4025.6	3905.7	3939.5	3986.6	3966.7	11.9219	11.9288	11.9511	11.9867	11.9625	11.9871	12.102
High	Master Protein	Prepl	Q8C167	prolyl endopeptidase-like [OS=Mus musculus]	0	75.929	18	11	30	11	725	83.1	6.65	97.81	11	metabolic process;regulation of biological process	cytoplasm;cytoskeleton;cytosol;Golgi	catalytic activity	Pf00326, Pf02897	213760	17	ENSMUSG00000024127.14				0	0	4398.2	4408.2	4574.8	4513.9	4615.4	4407.5	4735.6	4482.2	4401.9	4659	4646.5	4426.2	4515.7	4467.7	4751.6	12.1027	12.106	12.1595	12.1402	12.1722	12.1057	12.2093
High	Master Protein	Alg2	Q9DBE8	Alpha-1,3/1,6-mannosyltransferase ALG2 [OS=Mus musculus]	0	75.787	20	7	110	7	415	47.4	7.97	479.19	7	metabolic process;response to stimulus	cytoplasm;membrane;nucleus	catalytic activity;protein binding	Pf00534, Pf13439, Pf13524, Pf13579, Pf13692	56737	4	ENSMUSG00000039740.6	Metabolic pathways; N-Glycan biosynthesis	Biosynthesis of the N-glycan precursor (dolichol lipid-linked oligosaccharide, LLO) and transfer to a nascent protein		6	0	2826.6	2900	3080.1	3077.4	3040.9	2769.1	2787.7	3085	2821.2	2868.3	2961.7	2907.4	2811.3	2789.2	2853.9	11.4649	11.5018	11.5888	11.5875	11.5703	11.4352	11.4449
High	Master Protein	Pde1b	Q01065	Calcium/calmodulin-dependent 3',5'-cyclic nucleotide phosphodiesterase 1B [OS=Mus musculus]	0	75.692	24	12	66	12	535	61.2	5.72	164.71	12	cell differentiation;metabolic process;regulation of biological process;response to stimulus	cytoplasm;cytosol;nucleus	catalytic activity;metal ion binding;protein binding	Pf00233, Pf08499	18574	15	ENSMUSG00000022489.5	Morphine addiction; Purine metabolism; Taste transduction; Calcium signaling pathway; Olfactory transduction; Renin secretion	G alpha (s) signalling events; Cam-PDE 1 activation; cGMP effects	Purine metabolism; G Protein Signaling Pathways	25	0	6642.1	7003.4	6844.5	6778.8	6832.2	6844.1	7735.9	6754.6	5924	6562.1	6343.8	6350.4	6356.8	6337.4	6331.7	12.6974	12.7738	12.7407	12.7268	12.7381	12.7406	12.9174
High	Master Protein	Usp14	Q9JMA1	Ubiquitin carboxyl-terminal hydrolase 14 [OS=Mus musculus]	0	75.402	26	9	22	9	493	56	5.24	77.49	9	cell communication;metabolic process;regulation of biological process	cell surface;cytoplasm;cytosol;membrane;nucleus;proteasome	catalytic activity;enzyme regulator activity;protein binding	Pf00443, Pf13423	59025	18	ENSMUSG00000047879.16		Ub-specific processing proteases		4	0	4252.6	4315.5	4430.5	4674.7	4446.4	4619.8	4898.9	4279.7	4240.5	4226.9	4261.5	4171.4	4326.8	4292.6	4377	12.0541	12.0753	12.1133	12.1907	12.1184	12.1736	12.2582
High	Master Protein	Cyfip2	Q5SQX6	Cytoplasmic FMR1-interacting protein 2 [OS=Mus musculus]	0	75.368	10	11	36	5	1253	145.6	7.05	113.24	11	cell death;cell growth;cell organization and biogenesis;metabolic process;regulation of biological process	cytoplasm;membrane;nucleus	protein binding	Pf05994, Pf07159	76884	11	ENSMUSG00000020340.16	Regulation of actin cytoskeleton; RNA transport	RHO GTPases Activate WASPs and WAVEs; VEGFA-VEGFR2 Pathway; Regulation of actin dynamics for phagocytic cup formation	Regulation of Actin Cytoskeleton	14	0	1014.5	992.1	1081.7	1071.9	1074.7	962.6	1070.4	1120.7	1088	1101.9	1042.7	1091.5	995.7	1033.7	1089.7	9.98655	9.95434	10.0791	10.066	10.0697	9.91079	10.0639
High	Master Protein	Canx	P35564	Calnexin [OS=Mus musculus]	0	75.236	16	10	103	10	591	67.2	4.64	391.75	10	metabolic process;transport	cytoplasm;endoplasmic reticulum;membrane;ribosome	metal ion binding;protein binding;RNA binding	Pf00262	12330	11	ENSMUSG00000020368.15	HTLV-I infection; Thyroid hormone synthesis; Phagosome; Antigen processing and presentation; Protein processing in endoplasmic reticulum	Calnexin/calreticulin cycle; Antigen Presentation: Folding, assembly and peptide loading of class I MHC; MHC class II antigen presentation; Interleukin-35 Signalling		19	0	16355.8	16575.4	16551.4	16581.9	16394.1	16896.1	17033.6	17146.7	16608.2	16588.2	17513.9	16965.4	16246.6	16909.3	16930.7	13.9975	14.0168	14.0147	14.0173	14.0009	14.0444	14.0561
High	Master Protein	Etfdh	Q921G7	Electron transfer flavoprotein-ubiquinone oxidoreductase, mitochondrial [OS=Mus musculus]	0	75.234	22	11	49	11	616	68	7.58	177.48	11	metabolic process;response to stimulus;transport	membrane;mitochondrion	catalytic activity;metal ion binding;nucleotide binding	Pf00890, Pf01266, Pf01494, Pf01946, Pf03486, Pf05187, Pf05834, Pf07992, Pf12831, Pf13450, Pf13454, Pf13738	66841	3	ENSMUSG00000027809.14		Respiratory electron transport		4	0	4452.5	4483.1	4602.8	5356.9	4490.2	5027.3	4484.3	4494.9	4432.6	4574.2	4661.2	4579.8	4405.4	4569	4497.7	12.1204	12.1303	12.1683	12.3872	12.1326	12.2956	12.1307
High	Master Protein	Rpn1	Q91YQ5	Dolichyl-diphosphooligosaccharide--protein glycosyltransferase subunit 1 [OS=Mus musculus]	0	75.192	22	13	42	13	608	68.5	6.46	114.77	13	metabolic process	cytosol;endoplasmic reticulum;membrane	catalytic activity;RNA binding	Pf04597	103963	6	ENSMUSG00000030062.7	Metabolic pathways; N-Glycan biosynthesis; Protein processing in endoplasmic reticulum		Proteasome Degradation	4	0	4824.8	4754	4799.8	4880.8	4871.7	4853.1	5156.5	4884.9	4663.6	4699.9	4828.9	4865.8	4853.1	4899.2	4672.5	12.2363	12.2149	12.2288	12.2529	12.2502	12.2447	12.3322
High	Master Protein	Psmd5	Q8BJY1	26S proteasome non-ATPase regulatory subunit 5 [OS=Mus musculus]	0	75.081	22	9	28	9	504	55.9	5.21	102.11	9	cell organization and biogenesis			Pf10508	66998	2	ENSMUSG00000026869.12		The role of GTSE1 in G2/M progression after G2 checkpoint; CDT1 association with the CDC6:ORC:origin complex; Ubiquitin Mediated Degradation of Phosphorylated Cdc25A; RUNX1 regulates transcription of genes involved in differentiation of HSCs; Degradation of beta-catenin by the destruction complex; Autodegradation of the E3 ubiquitin ligase COP1; UCH proteinases; MAPK6/MAPK4 signaling; SCF-beta-Tr…	Proteasome Degradation	126	0	3009	3046	3157.8	3130.6	3228.7	3131.1	3349.3	3100.1	3013.8	3083.4	2993.8	2992.6	3162.4	3153	3098.8	11.5551	11.5727	11.6247	11.6122	11.6567	11.6125	11.7096
High	Master Protein	Arfgap1	Q9EPJ9	ADP-ribosylation factor GTPase-activating protein 1 [OS=Mus musculus]	0	74.7	28	7	29	7	414	45.3	5.57	105.86	7	regulation of biological process;transport	cytoplasm;Golgi;membrane	enzyme regulator activity;metal ion binding;protein binding	Pf01412	228998	2	ENSMUSG00000027575.19	Endocytosis	COPI-mediated anterograde transport; COPI-dependent Golgi-to-ER retrograde traffic; Clathrin-mediated endocytosis		13	0	2361.3	2537.2	2775.8	2241.9	2550.3	2628.1	2326.3	2338.9	2205.1	2410.2	3065.2	2319.5	2182.5	2640.3	2904.3	11.2054	11.309	11.4387	11.1305	11.3165	11.3598	11.1838
High	Master Protein	Fsd1	Q7TPM6-1	fibronectin type III and SPRY domain-containing protein 1 [OS=Mus musculus]	0	74.683	25	8	25	8	496	55.5	6.67	99.93	8	cell division	cytoplasm;cytoskeleton;nucleus	protein binding	Pf00041, Pf00622	240121	17	ENSMUSG00000011589.8				0	0	1726.6	1670	1727.4	1645.1	1711.3	1567.6	1634.2	1728	1769.9	1754.4	1747.7	1736.1	1708.6	1739.7	1688.2	10.7537	10.7056	10.7544	10.684	10.7409	10.6143	10.6744
High	Master Protein	Serpinb1b	Q8VHP7	Leukocyte elastase inhibitor B [OS=Mus musculus]	0	74.652	36	10	55	7	382	42.9	6.74	225.51	10	regulation of biological process	cytoplasm	enzyme regulator activity	Pf00079	282663	13	ENSMUSG00000051029.7	Amoebiasis	Neutrophil degranulation		4	3	8767.5	9164.8	9578.3	9612.7	9449.3	8938.4	9571.2	9971.1	9096.9	9330.9	9262.3	8820	7380.4	9039	9061.4	13.0979	13.1619	13.2256	13.2307	13.206	13.1258	13.2245
High	Master Protein	Eno3	P21550	Beta-enolase [OS=Mus musculus]	0	74.345	14	4	685	1	434	47	7.18	4178.11	4	metabolic process;response to stimulus	cytoplasm;cytosol;membrane	catalytic activity;metal ion binding;protein binding	Pf00113, Pf03952, Pf13378	13808	11	ENSMUSG00000060600.15	RNA degradation; Metabolic pathways; Biosynthesis of amino acids; Glycolysis / Gluconeogenesis; HIF-1 signaling pathway; Carbon metabolism	Gluconeogenesis; Glycolysis	Glycolysis and Gluconeogenesis	12	0
High	Master Protein	Ndufs3	Q9DCT2	NADH dehydrogenase [ubiquinone] iron-sulfur protein 3, mitochondrial [OS=Mus musculus]	0	74.321	34	8	196	8	263	30.1	7.17	972.82	8	metabolic process;regulation of biological process;transport	membrane;mitochondrion	catalytic activity	Pf00329	68349	2; CHR_MG191_PATCH	ENSMUSG00000005510.9; ENSMUSG00000111727.1	Metabolic pathways; Huntington's disease; Non-alcoholic fatty liver disease (NAFLD); Oxidative phosphorylation; Parkinson's disease; Alzheimer's disease	Complex I biogenesis	Oxidative phosphorylation; Electron Transport Chain	13	0	16712.5	17105.9	17175.9	18181.1	17167.3	17280.5	16869.9	17103.4	15947	16962.3	17397.3	17060.9	16380.3	16685.4	17316.6	14.0286	14.0622	14.0681	14.1502	14.0674	14.0769	14.0422
High	Master Protein	Chchd3	Q9CRB9	MICOS complex subunit MIC19 [OS=Mus musculus]	0	73.893	39	9	58	9	227	26.3	8.37	187.89	9	cell organization and biogenesis;metabolic process;regulation of biological process	cytoplasm;membrane;mitochondrion;nucleus	protein binding;structural molecule activity	Pf05300, Pf06747	66075	6	ENSMUSG00000053768.13				0	0	9733.1	9668.9	9435.7	10224.9	9494.8	10317.9	10100.5	9282.7	8928.6	9249.7	9480.2	9490.8	9214.5	9235.7	9831.5	13.2487	13.2391	13.2039	13.3198	13.2129	13.3329	13.3021
High	Master Protein	Yars	Q91WQ3	Tyrosine--tRNA ligase, cytoplasmic [OS=Mus musculus]	0	73.836	28	15	32	15	528	59.1	7.01	91.89	15	metabolic process	cytoplasm;cytosol	catalytic activity;nucleotide binding;RNA binding	Pf00579, Pf01588	107271	4		Aminoacyl-tRNA biosynthesis			1	0	5564.7	5104.4	5660.4	6620.9	5204.4	5668.4	6014.6	5234.9	5619.2	5610.9	5581	5152.7	5578.2	5699.1	5224.2	12.4421	12.3175	12.4667	12.6928	12.3455	12.4687	12.5543
High	Master Protein	Hnrnph2	P70333	heterogeneous nuclear ribonucleoprotein H2 [OS=Mus musculus]	0	73.739	21	8	64	4	449	49.2	6.3	267.62	8		cytosol;membrane;nucleus	RNA binding	Pf00076, Pf08080, Pf14259	56258	X	ENSMUSG00000045427.13		mRNA Splicing - Major Pathway	mRNA processing	5	4	7365.5	7130.8	7598.1	7637	7806.9	7456.7	6809.9	7652.1	7294.4	7795.9	7567.6	7619.9	6779.2	7374.2	7403.4	12.8466	12.7998	12.8914	12.8988	12.9305	12.8643	12.7334
High	Master Protein	Matr3	Q8K310	Matrin-3 [OS=Mus musculus]	0	73.63	18	14	57	14	846	94.6	6.25	206.06	14	defense response;regulation of biological process;response to stimulus	cytoplasm;membrane;nucleus	metal ion binding;protein binding;RNA binding	Pf00076, Pf13893, Pf14259	17184	18	ENSMUSG00000037236.14			mRNA processing	1	0	9494.4	9494.2	9769.2	8886.7	9484.2	9432.7	9879.1	9203.4	9741.7	9618.8	8886.8	9119	9513.7	9227.3	9008.7	13.2129	13.2128	13.254	13.1174	13.2113	13.2035	13.2702
High	Master Protein	Pura	P42669	Transcriptional activator protein Pur-alpha [OS=Mus musculus]	0	73.506	27	4	48	4	321	34.9	6.44	270	4	cell death;cell differentiation;cell proliferation;metabolic process;regulation of biological process	cytoplasm;nucleus	DNA binding;protein binding;RNA binding;translation regulator activity	Pf04845	19290	18	ENSMUSG00000043991.4			Exercise-induced Circadian Regulation; Exercise-induced Circadian Regulation	2	0	1766.4	1827.8	1881.7	1880.8	1923.8	1830.8	1596.5	1863.6	1747.7	1775.5	1895.3	1788.8	1748.9	1757.1	1796.6	10.7866	10.8359	10.8778	10.8771	10.9097	10.8383	10.6407
High	Master Protein	Dync1li2	Q6PDL0	Cytoplasmic dynein 1 light intermediate chain 2 [OS=Mus musculus]	0	73.391	26	8	31	8	492	54.2	6.28	145.59	8	cell organization and biogenesis;cellular component movement;response to stimulus;transport	chromosome;cytoplasm;cytoskeleton;endosome;membrane;vacuole	catalytic activity;motor activity;nucleotide binding;protein binding	Pf05783	234663	8	ENSMUSG00000035770.8	Phagosome; Salmonella infection; Vasopressin-regulated water reabsorption	COPI-mediated anterograde transport; HSP90 chaperone cycle for steroid hormone receptors (SHR); Amplification of signal from unattached kinetochores via a MAD2 inhibitory signal; Resolution of Sister Chromatid Cohesion; Separation of Sister Chromatids; COPI-independent Golgi-to-ER retrograde traffic; RHO GTPases Activate Formins; MHC class II antigen presentation		36	0	2883.2	2962.2	3035.8	2896.7	3035	2976.9	3144	3023.2	2934.4	2954.5	3000.7	2879.2	3067	2927.6	2955.1	11.4935	11.5325	11.5679	11.5002	11.5675	11.5396	11.6184
High	Master Protein	Ctsd	P18242	Cathepsin D [OS=Mus musculus]	0	73.276	20	7	74	7	410	44.9	7.15	344.55	7	cell organization and biogenesis;metabolic process	extracellular;membrane;mitochondrion;vacuole	catalytic activity	Pf00026, Pf07966, Pf14541, Pf14543	13033	7	ENSMUSG00000007891.16	Tuberculosis; Lysosome; Sphingolipid signaling pathway; Apoptosis	MHC class II antigen presentation; Neutrophil degranulation; Collagen degradation		12	0	10084.5	10652.1	10465.6	11902.9	11025	12090.5	10440.4	10944.3	9967	10863.4	10714.2	10513.3	10200.4	10792	10819.2	13.2999	13.3789	13.3534	13.539	13.4285	13.5616	13.3499
High	Master Protein	Trim2	Q9ESN6	Tripartite motif-containing protein 2 [OS=Mus musculus]	0	73.22	14	9	55	8	744	81.4	6.96	230.21	9	metabolic process;regulation of biological process	cytoplasm	catalytic activity;metal ion binding;protein binding	Pf00097, Pf00630, Pf00643, Pf01436, Pf08450, Pf10174, Pf13445, Pf13639, Pf13920, Pf13923, Pf14634, Pf15227	80890	3	ENSMUSG00000027993.16				0	1	3807.9	3959.9	4030	3909.8	4023.6	3822.3	4039	3909.9	3921.1	3906.6	3936.2	3913.4	3893.3	4002	3950.2	11.8948	11.9512	11.9766	11.9329	11.9743	11.9002	11.9798
High	Master Protein	Hsdl2	Q2TPA8	Hydroxysteroid dehydrogenase-like protein 2 [OS=Mus musculus]	0	72.679	21	8	47	8	490	54.2	6.74	177.32	8	metabolic process	membrane;mitochondrion	catalytic activity	Pf00106, Pf02036, Pf14864	72479	4	ENSMUSG00000028383.17				0	0	2555.9	2649.3	2664.1	2919.4	2653.7	2962.5	2926.4	2639.5	2586.5	2745	2755	2795.6	2713.2	2727.2	2732	11.3196	11.3714	11.3794	11.5115	11.3738	11.5326	11.5149
High	Master Protein	Calm3; Calm1; Calm2	P62204	Calmodulin [OS=Mus musculus]	0	72.666	49	8	193	8	149	16.8	4.22	585.46	8	regulation of biological process;response to stimulus	cytoplasm;cytoskeleton;cytosol;membrane;nucleus	enzyme regulator activity;metal ion binding;protein binding	Pf00036, Pf08726, Pf12763, Pf13202, Pf13405, Pf13499, Pf13833, Pf14658	12315; 12313; 12314	7; 12; 17	ENSMUSG00000001175.13; ENSMUSG00000036438.12; ENSMUSG00000019370.10	Oxytocin signaling pathway; Dopaminergic synapse; Ras signaling pathway; Insulin signaling pathway; Long-term potentiation; Amphetamine addiction; Tuberculosis; Melanogenesis; Oocyte meiosis; Pertussis; Neurotrophin signaling pathway; cGMP-PKG signaling pathway; Rap1 signaling pathway; Calcium signaling pathway; Salivary secretion; Alzheimer's disease; Alcoholism; cAMP signaling pathway; Vascular…		Endochondral Ossification; MicroRNAs in Cardiomyocyte Hypertrophy; Alzheimers Disease; G Protein Signaling Pathways; G13 Signaling Pathway; Glycogen Metabolism; Myometrial Relaxation and Contraction Pathways; Calcium Regulation in the Cardiac Cell	40	0	31650.4	32684.7	32387.7	34354.8	35228.9	48239.7	34466.2	36920.8	35468.8	33928.4	35817.9	33981.6	32343.8	33634.9	36951.6	14.9499	14.9963	14.9832	15.0682	15.1045	15.5579	15.0729
High	Master Protein	Hspg2	Q05793	Basement membrane-specific heparan sulfate proteoglycan core protein [OS=Mus musculus]	0	72.434	4	13	27	13	3707	398	6.32	68.26	13	cell differentiation;cell organization and biogenesis;transport	extracellular;organelle lumen	metal ion binding;protein binding	Pf00008, Pf00047, Pf00052, Pf00053, Pf00054, Pf00057, Pf02210, Pf07679, Pf07686, Pf12785, Pf13385, Pf13895, Pf13927	15530	4		Hepatitis B; Proteoglycans in cancer; ECM-receptor interaction			3	0	2183.2	2141.2	2085.2	2233.3	2169.4	1907.7	2324.3	2086.4	1992.9	2110.5	2032.9	2233.4	2147.1	2117.2	1899.3	11.0922	11.0642	11.026	11.125	11.0831	10.8976	11.1826
High	Master Protein	Glod4	Q9CPV4-1	Glyoxalase domain-containing protein 4 [OS=Mus musculus]	0	72.355	34	8	61	8	298	33.3	5.47	329.38	8		mitochondrion	protein binding	Pf00903, Pf12681	67201	11	ENSMUSG00000017286.15				0	0	5251.7	5174.3	5379.6	5353.7	5318.3	5306.8	5458.8	5371.2	5504.4	5428.8	5560.3	5535.6	5336.5	5471.3	5280.1	12.3586	12.3371	12.3933	12.3863	12.3767	12.3736	12.4144
High	Master Protein	Cbr1	P48758	Carbonyl reductase [NADPH] 1 [OS=Mus musculus]	0	72.342	35	9	60	8	277	30.6	8.31	175.36	9	metabolic process	cytoplasm;membrane;nucleus	catalytic activity	Pf00106, Pf01370, Pf08659, Pf13561	12408	16	ENSMUSG00000051483.8	Metabolic pathways; Arachidonic acid metabolism; Chemical carcinogenesis; Metabolism of xenobiotics by cytochrome P450	Synthesis of Prostaglandins (PG) and Thromboxanes (TX)		9	1	11717.8	11626	11888.7	11455.1	11475.8	11446.9	11229.8	11459	11258.9	11496.8	11051.6	11360.3	10330.1	11399.9	11115.2	13.5164	13.5051	13.5373	13.4837	13.4863	13.4827	13.455
High	Master Protein	Rab5a	Q9CQD1	Ras-related protein Rab-5A [OS=Mus musculus]	0	72.259	36	5	41	4	215	23.6	8.15	125.69	5	cell organization and biogenesis;metabolic process;regulation of biological process;response to stimulus;transport	cytoplasm;cytoskeleton;cytosol;endosome;membrane	catalytic activity;nucleotide binding;protein binding	Pf00009, Pf00025, Pf00071, Pf04670, Pf08477	271457	17	ENSMUSG00000017831.7	Endocytosis; Ras signaling pathway; Amyotrophic lateral sclerosis (ALS); Tuberculosis; Phagosome; Vasopressin-regulated water reabsorption; Amoebiasis	RAB GEFs exchange GTP for GDP on RABs; Synthesis of PIPs at the plasma membrane; Clathrin-mediated endocytosis; Factors involved in megakaryocyte development and platelet production; RAB geranylgeranylation	EGFR1 Signaling Pathway	23	1	3670.7	3610	3697.2	3733.4	3673.8	3449	3458.8	3652.1	3560.8	3712.8	3665.7	3634.3	3647.2	3697.1	3593.6	11.8418	11.8178	11.8522	11.8663	11.8431	11.752	11.7561
High	Master Protein	Camkv	Q3UHL1	caM kinase-like vesicle-associated protein [OS=Mus musculus]	0	72.227	24	9	24	9	512	54.8	5.54	111.18	9	metabolic process;regulation of biological process;response to stimulus	membrane	catalytic activity;nucleotide binding;protein binding	Pf00069, Pf07714	235604	9	ENSMUSG00000032936.13				0	0	1859.7	2039.4	2072.4	2148.3	1983.4	2020.7	2083.2	2160.9	2110	2095.3	2140.2	2066.9	1490.9	1980.2	2068.4	10.8609	10.9939	11.0171	11.069	10.9538	10.9806	11.0246
High	Master Protein	Plin3	Q9DBG5	Perilipin-3 [OS=Mus musculus]	0	72.131	24	7	21	7	437	47.2	5.62	84.77	7	transport	cytoplasm;cytosol;endosome;membrane	protein binding	Pf03036	66905	17	ENSMUSG00000024197.9		Retrograde transport at the Trans-Golgi-Network		4	0	3650.9	3160.9	3171.7	2772.6	3070.3	3285.5	3174	3135.5	3692.6	3427.9	3506	3362.7	3890.5	3348.7	3492.9	11.834	11.6261	11.631	11.437	11.5842	11.6819	11.6321
High	Master Protein	Pdia6	Q922R8	Protein disulfide-isomerase A6 [OS=Mus musculus]	0	72.085	24	9	42	9	440	48.1	5.14	140.39	9	cellular homeostasis;metabolic process;regulation of biological process;response to stimulus;transport	cytosol;endoplasmic reticulum;membrane;organelle lumen	catalytic activity	Pf00085, Pf13098, Pf13848, Pf13899, Pf13905	71853	12		Protein processing in endoplasmic reticulum			1	0	5012.6	5211.9	5213.3	5207.9	5092.2	5577.6	5249.7	5253	4959.7	5157	5237	5246.7	4856	5279	5243.7	12.2913	12.3476	12.348	12.3465	12.3141	12.4454	12.358
High	Master Protein	Lgi1	Q9JIA1	Leucine-rich glioma-inactivated protein 1 [OS=Mus musculus]	0	71.976	24	11	64	11	557	63.6	8.02	218.41	11	cell organization and biogenesis;cellular component movement;regulation of biological process	extracellular	protein binding	Pf03736, Pf12799, Pf13306, Pf13855	56839	19	ENSMUSG00000067242.11		LGI-ADAM interactions		2	0	7495.7	7675.9	7905.2	8091	7895.1	7193.2	7090.6	8042.6	7563.1	7305.9	7728.8	7800.7	7030.6	7692.7	7470.9	12.8718	12.9061	12.9486	12.9821	12.9467	12.8124	12.7917
High	Master Protein	Mbp	P04370-4	Isoform 4 of Myelin basic protein [OS=Mus musculus]	0	71.846	33	8	1651	2	195	21.5	11.24	4638.77	8	cell organization and biogenesis;metabolic process;regulation of biological process;response to stimulus	cytoplasm;membrane;nucleus	protein binding;structural molecule activity	Pf01669	17196	18	ENSMUSG00000041607.16			Spinal Cord Injury; MAPK Cascade	2	0	20482.1	18332.9	17119.1	16487.9	17028.5	16323.6	18531.2	17387.3	19962.7	18631.6	17955.9	18584.2	21888.7	18943.9	17664.3	14.3221	14.1621	14.0633	14.0091	14.0557	13.9947	14.1777
High	Master Protein	Oxr1	Q4KMM3-4	Isoform 4 of Oxidation resistance protein 1 [OS=Mus musculus]	0	71.839	15	11	23	11	839	92.6	5.25	70.09	11	cell death;regulation of biological process;response to stimulus	mitochondrion;nucleus	catalytic activity	Pf01476, Pf07534	170719	15					0	0	2975	2929.5	2959.2	2834.8	2878.5	2987	2984	2865.3	2728.5	2893.4	2885.4	2820.7	2784.2	2791.8	2832.3	11.5387	11.5164	11.531	11.469	11.4911	11.5445	11.543
High	Master Protein	Cadm3	Q99N28	Cell adhesion molecule 3 [OS=Mus musculus]	0	71.83	27	7	115	7	396	42.9	5.8	198.06	7		membrane	protein binding;receptor activity	Pf00047, Pf07654, Pf07679, Pf08205, Pf13895, Pf13927	94332	1	ENSMUSG00000005338.13	Cell adhesion molecules (CAMs)	Nectin/Necl trans heterodimerization	Splicing factor NOVA regulated synaptic proteins	7	0	7968.2	8058.5	8103.3	8257.5	7914	7608.7	8681.8	8146.6	7477	7107.5	7714.9	7522.3	7750.9	7554	7852.5	12.96	12.9763	12.9843	13.0115	12.9502	12.8934	13.0838
High	Master Protein	Pcbp1	P60335	Poly(RC)-binding protein 1 [OS=Mus musculus]	0	71.79	27	7	52	4	356	37.5	7.09	193.1	7	metabolic process;regulation of biological process	cytoplasm;cytosol;membrane;nucleus	DNA binding;protein binding;RNA binding;translation regulator activity	Pf00013, Pf13014	23983	6	ENSMUSG00000051695.6	Spliceosome	mRNA Splicing - Major Pathway	mRNA processing	6	3	7445	7736.3	7697.7	7467	7623.5	7395.7	7589.1	7734.3	7559.4	7532.7	7796.5	7559.8	6965	7449.7	7743	12.8621	12.9174	12.9102	12.8663	12.8962	12.8525	12.8897
High	Master Protein	Gpi1	P06745	glucose-6-phosphate isomerase [OS=Mus musculus]	0	71.716	21	12	120	12	558	62.7	8.13	293.48	12	metabolic process;regulation of biological process;response to stimulus	cytoplasm;cytosol;extracellular;membrane	catalytic activity;protein binding	Pf00342	14751	7	ENSMUSG00000036427.5	Metabolic pathways; Amino sugar and nucleotide sugar metabolism; Starch and sucrose metabolism; Glycolysis / Gluconeogenesis; Pentose phosphate pathway; Carbon metabolism	Glycolysis; TP53 Regulates Metabolic Genes; Neutrophil degranulation; Gluconeogenesis	Glycolysis and Gluconeogenesis	20	0	22845.7	23065.2	22560.2	25389.6	22831.6	23742.8	23195.9	22496.4	22005.1	22543.4	22712.8	21871.2	21134	22526	21661.2	14.4796	14.4934	14.4615	14.632	14.4787	14.5352	14.5016
High	Master Protein	Sh3glb2	Q8R3V5-1	Isoform 1 of Endophilin-B2 [OS=Mus musculus]	0	71.574	23	9	58	8	395	44.1	5.99	174.94	9		cytoplasm;cytosol	protein binding	Pf03114, Pf14604	227700	2	ENSMUSG00000026860.16				0	1	7902.6	8192.3	8088.1	8070.3	8032	8799.4	8013.5	8268.7	7089	7715.8	7845.1	7620.5	7367.5	7392.8	7809.3	12.9481	13.0001	12.9816	12.9784	12.9715	13.1032	12.9682
High	Master Protein	Dnajb2	Q9QYI5	DnaJ homolog subfamily B member 2 [OS=Mus musculus]	0	71.549	30	6	27	5	324	35.6	5.91	106.13	6	metabolic process;regulation of biological process	cytoplasm;cytosol;endoplasmic reticulum;membrane;nucleus;proteasome	enzyme regulator activity;protein binding	Pf00226, Pf02809	56812	1	ENSMUSG00000026203.16	Protein processing in endoplasmic reticulum			1	1	1778.4	1857.8	1710.6	1912.1	1807.3	1843.4	1887.3	1741.5	1686.7	1710.4	2484.3	1765.2	1858.7	1739.9	1756	10.7964	10.8594	10.7403	10.9009	10.8196	10.8482	10.8821
High	Master Protein	Arhgdia	Q99PT1	rho GDP-dissociation inhibitor 1 [OS=Mus musculus]	0	71.538	32	5	49	5	204	23.4	5.2	184.84	5	regulation of biological process;response to stimulus	cytoplasm;cytosol;membrane;nucleus	enzyme regulator activity;protein binding	Pf02115	192662	11	ENSMUSG00000025132.13	Neurotrophin signaling pathway; Vasopressin-regulated water reabsorption	Axonal growth inhibition (RHOA activation); Signalling by NGF; Rho GTPase cycle; Axonal growth stimulation		11	0	6489	7163.5	7198.7	7334.2	7182.9	7866.1	7605.4	7455.1	7514.2	7344.3	7626.1	7203	6529.7	7596.8	7557.4	12.6638	12.8064	12.8135	12.8404	12.8104	12.9414	12.8928
High	Master Protein	Tom1l2	Q5SRX1-2	Isoform 2 of TOM1-like protein 2 [OS=Mus musculus]	0	71.335	21	8	51	8	487	53.4	4.87	212.26	8	regulation of biological process;response to stimulus;transport		protein binding	Pf00790, Pf01417, Pf03127	216810	11	ENSMUSG00000000538.18				0	0	3046.5	3313.9	3416.6	3547.5	3474.1	3756	3763.1	3462.1	3159.9	3406.9	3200.6	3179.2	3181	3305.1	3325.4	11.5729	11.6943	11.7383	11.7926	11.7624	11.875	11.8777
High	Master Protein	Sfxn5	Q925N0	Sideroflexin-5 [OS=Mus musculus]	0	71.251	20	6	197	6	342	37.3	9.44	739.51	6	transport	membrane;mitochondrion	transporter activity	Pf03820	94282	6	ENSMUSG00000033720.12				0	0	9379.3	9993.3	10186.5	12001.9	10001.6	10669.1	9536.6	9870.6	9312.9	10230.9	10336.6	10676.6	9441.4	10696.4	10044.1	13.1953	13.2867	13.3144	13.551	13.2879	13.3812	13.2193
High	Master Protein	Ahsa1	Q8BK64	activator of 90 kDa heat shock protein ATPase homolog 1 [OS=Mus musculus]	0	71.207	38	11	49	11	338	38.1	5.53	167.7	11	metabolic process;regulation of biological process;response to stimulus	cytoplasm;cytosol;endoplasmic reticulum	enzyme regulator activity;protein binding	Pf08327, Pf09229	217737	12	ENSMUSG00000021037.6				0	0	9208.7	8887.5	8475.6	8115.5	8400.1	8704.6	8569.3	8514.3	8458.3	8559.1	8498.6	8610.8	8705.3	8620.8	8718	13.1688	13.1176	13.0491	12.9865	13.0362	13.0876	13.065
High	Master Protein	Nras	P08556	GTPase NRas [OS=Mus musculus]	0	71.205	45	5	58	1	189	21.2	5.17	315.45	5	defense response;regulation of biological process;response to stimulus	Golgi;membrane	catalytic activity;nucleotide binding;protein binding	Pf00009, Pf00071, Pf02421, Pf08477	18176	3				Chemokine signaling pathway; G Protein Signaling Pathways; MAPK Cascade; Focal Adhesion-PI3K-Akt-mTOR-signaling pathway; MAPK signaling pathway; Regulation of Actin Cytoskeleton; EGFR1 Signaling Pathway	7	0	337.1	321	323.1	307.1	308.4	316.5	273	333.5	344.8	312.5	291	291.2	331	332.6	303.8	8.39703	8.32643	8.33584	8.26256	8.26866	8.30606	8.09276
High	Master Protein	Atp1b1	P14094	Sodium/potassium-transporting ATPase subunit beta-1 [OS=Mus musculus]	0	71.166	23	7	193	7	304	35.2	8.65	618.27	7	cell organization and biogenesis;cellular homeostasis;metabolic process;regulation of biological process;response to stimulus;transport	membrane	catalytic activity;enzyme regulator activity;metal ion binding;nucleotide binding;protein binding;transporter activity	Pf00287	11931	1	ENSMUSG00000026576.12	Pancreatic secretion; Carbohydrate digestion and absorption; Mineral absorption; Protein digestion and absorption; Endocrine and other factor-regulated calcium reabsorption; Thyroid hormone synthesis; Thyroid hormone signaling pathway; Proximal tubule bicarbonate reclamation; cGMP-PKG signaling pathway; Bile secretion; Salivary secretion; Cardiac muscle contraction; cAMP signaling pathway; Gastri…	Ion transport by P-type ATPases; Ion homeostasis; Basigin interactions	Calcium Regulation in the Cardiac Cell	27	0	21420	22570.9	22248.5	22002.3	22683.5	21140.9	21678.9	22509	20459.2	21632.7	21330.8	21286.8	21212.5	20928.6	21727.1	14.3867	14.4622	14.4414	14.4254	14.4694	14.3677	14.404
High	Master Protein	Cdc42	P60766-1	Isoform 1 of Cell division control protein 42 homolog [OS=Mus musculus]	0	70.943	32	5	75	2	191	21.3	6.04	274.66	5	cell communication;cell differentiation;cell organization and biogenesis;cellular component movement;regulation of biological process;response to stimulus;transport	cytoplasm;cytoskeleton;cytosol;membrane;vacuole	catalytic activity;nucleotide binding;protein binding	Pf00025, Pf00071, Pf08477	12540	4	ENSMUSG00000006699.17	Leukocyte transendothelial migration; AGE-RAGE signaling pathway in diabetic complications; Endocytosis; T cell receptor signaling pathway; Regulation of actin cytoskeleton; MAPK signaling pathway; Ras signaling pathway; VEGF signaling pathway; Focal adhesion; Chemokine signaling pathway; Axon guidance; Adherens junction; Non-alcoholic fatty liver disease (NAFLD); Proteoglycans in cancer; Salmone…		Oxidative Damage; Chemokine signaling pathway; G13 Signaling Pathway; p38 MAPK Signaling Pathway; IL-3 Signaling Pathway; MAPK signaling pathway; Regulation of Actin Cytoskeleton; EGFR1 Signaling Pathway; Integrin-mediated Cell Adhesion; Focal Adhesion	35	3	7854	7710.3	7421	7344.5	7156.1	6873.7	7436	7403.1	7678.1	7473.7	7918.5	7758.2	7803.9	7744.1	7383.3	12.9392	12.9126	12.8574	12.8424	12.805	12.7469	12.8603
High	Master Protein	Acp1; LOC631286; LOC102642088	Q9D358	Low molecular weight phosphotyrosine protein phosphatase [OS=Mus musculus]	0	70.819	58	6	42	1	158	18.2	6.74	162.17	6	metabolic process	cytoplasm;cytosol;membrane	catalytic activity	Pf01451	11431; 102642088	12; 10	ENSMUSG00000044573.15	Thiamine metabolism; Metabolic pathways; Adherens junction			3	5	4157.2	4085.2	4206.7	4214.9	4224.3	4328	4252	4089.5	4084.8	4237.1	4167.8	4086.3	4079.5	4242.9	4207.3	12.0214	11.9962	12.0385	12.0413	12.0445	12.0795	12.0539
High	Master Protein	Ddx5	Q61656	probable ATP-dependent RNA helicase DDX5 [OS=Mus musculus]	0	70.738	16	10	40	6	614	69.2	8.92	100.8	10	cell differentiation;cell organization and biogenesis;metabolic process;regulation of biological process;response to stimulus	cytoplasm;membrane;nucleus;spliceosomal complex	catalytic activity;nucleotide binding;protein binding;RNA binding	Pf00270, Pf00271, Pf08061	13207	11				mRNA processing	1	0	3950.8	4225.9	4251.3	4149.1	4390.9	4088	4620.7	4307.7	3967.8	4214.9	4054.2	4129.1	3815.2	4121.3	4275.5	11.9479	12.045	12.0537	12.0186	12.1003	11.9972	12.1739
High	Master Protein	Hadhb	Q99JY0	Trifunctional enzyme subunit beta, mitochondrial [OS=Mus musculus]	0	70.587	21	8	43	8	475	51.4	9.38	135.53	8	metabolic process	endoplasmic reticulum;membrane;mitochondrion	catalytic activity;nucleotide binding;protein binding;RNA binding	Pf00108, Pf00109, Pf02803	231086	5	ENSMUSG00000059447.13	Fatty acid metabolism; Valine, leucine and isoleucine degradation; Metabolic pathways; Fatty acid degradation; Fatty acid elongation	Beta oxidation of myristoyl-CoA to lauroyl-CoA; Acyl chain remodeling of CL; Beta oxidation of palmitoyl-CoA to myristoyl-CoA; Beta oxidation of octanoyl-CoA to hexanoyl-CoA; Beta oxidation of decanoyl-CoA to octanoyl-CoA-CoA; Beta oxidation of hexanoyl-CoA to butanoyl-CoA; Beta oxidation of lauroyl-CoA to decanoyl-CoA-CoA	Fatty Acid Beta Oxidation	20	0	8191.1	7802.4	7844.9	8840.9	7168.6	7803.8	6332.6	7318.3	7255.7	7424.3	7719.6	7697.8	7040.1	7589.3	7067.7	12.9998	12.9297	12.9375	13.11	12.8075	12.93	12.6286
High	Master Protein	Mapt	P10637-5	Isoform Tau-D of Microtubule-associated protein tau [OS=Mus musculus]	0	70.395	20	6	42	1	372	38.9	9.5	140.47	6	cell death;cell growth;cell organization and biogenesis;cellular component movement;metabolic process;regulation of biological process;response to stimulus;transport	cytoplasm;cytoskeleton;cytosol;membrane;nucleus	DNA binding;protein binding	Pf00418	17762	11	ENSMUSG00000018411.17			Alzheimers Disease; IL-6 signaling Pathway; MAPK signaling pathway	3	0	679.6	649.3	684.4	734.2	678.9	756.6	672.6	705.9	694.7	685.9	706.9	709.9	714.9	682.5	664.2	9.40854	9.34274	9.4187	9.52003	9.40706	9.56339	9.3936
High	Master Protein	Daam2	Q80U19-1	Disheveled-associated activator of morphogenesis 2 [OS=Mus musculus]	0	70.364	15	15	34	12	1115	128.3	6.92	98.05	15	cell organization and biogenesis		protein binding	Pf02181, Pf06367, Pf06371	76441	17	ENSMUSG00000040260.7	Wnt signaling pathway			1	3	2527.5	2454.1	2392.1	2281.6	2347	2129.9	2407.6	2313.6	2554.6	2428	2359.6	2432.6	2811.8	2303.3	2376.8	11.3035	11.261	11.2241	11.1558	11.1966	11.0566	11.2334
High	Master Protein	Coro1a	O89053	Coronin-1A [OS=Mus musculus]	0	70.33	20	8	26	8	461	51	6.48	64.95	8	cell organization and biogenesis;cellular component movement;regulation of biological process;response to stimulus;transport	cytoplasm;cytoskeleton;cytosol;endosome;membrane	protein binding;RNA binding	Pf00400, Pf03980, Pf08953, Pf08954	12721	7	ENSMUSG00000030707.15	Tuberculosis; Phagosome			2	0	4831.6	4868.8	4908.5	5137.2	4848.4	4684.4	4707.6	5001.3	4994.8	4691.8	4931	4895.6	4438.9	4850.2	4769.8	12.2383	12.2494	12.2611	12.3268	12.2433	12.1936	12.2008
High	Master Protein	Ctbp1	O88712-1	C-terminal-binding protein 1 [OS=Mus musculus]	0	70.294	29	9	36	9	441	47.7	6.77	100.41	9	cell differentiation;metabolic process;regulation of biological process	cytoplasm;cytosol;nucleus	catalytic activity;nucleotide binding;protein binding	Pf00389, Pf02826	13016	5	ENSMUSG00000037373.12	Wnt signaling pathway; Notch signaling pathway; Pathways in cancer; Chronic myeloid leukemia	Repression of WNT target genes; Deactivation of the beta-catenin transactivating complex	PluriNetWork; Notch Signaling Pathway; Wnt Signaling Pathway NetPath; Wnt Signaling Pathway and Pluripotency	14	0	7422.8	7365.9	7581.7	7578.8	7635.1	7366.1	7198	7614.7	7168	7411.3	7587.9	7461.1	6962.3	7060.3	7270.8	12.8577	12.8466	12.8883	12.8878	12.8984	12.8467	12.8134
High	Master Protein	Fkbp4	P30416	Peptidyl-prolyl cis-trans isomerase FKBP4 [OS=Mus musculus]	0	70.258	24	9	28	9	458	51.5	5.72	78.55	9	cell organization and biogenesis;metabolic process;regulation of biological process;response to stimulus;transport	cytoplasm;cytoskeleton;cytosol;mitochondrion;nucleus	catalytic activity;nucleotide binding;protein binding;RNA binding	Pf00254, Pf00515, Pf07719, Pf13414, Pf13424, Pf13432, Pf14559	14228	6	ENSMUSG00000030357.10	Estrogen signaling pathway	Attenuation phase; HSP90 chaperone cycle for steroid hormone receptors (SHR)		7	0	4157.5	4857.9	4520.7	4364	4333.7	4678	4622.4	4413	4365	4359.8	4322.3	4477.2	5466.4	4506.2	4535.3	12.0215	12.2461	12.1423	12.0914	12.0814	12.1917	12.1744
High	Master Protein	Trim28	Q62318	Transcription intermediary factor 1-beta [OS=Mus musculus]	0	70.222	13	9	30	9	834	88.8	5.77	97.83	9	cell organization and biogenesis;defense response;metabolic process;regulation of biological process;response to stimulus	chromosome;nucleus	catalytic activity;DNA binding;metal ion binding;protein binding;RNA binding	Pf00628, Pf00643	21849	7	ENSMUSG00000005566.14		Generic Transcription Pathway	PluriNetWork	4	0	3958	4081.6	4087.3	4070	4140.3	4095.1	4248.7	4161.3	3922.2	4110	4102.3	4047.2	3669.3	4021.6	4007.7	11.9506	11.9949	11.9969	11.9908	12.0155	11.9997	12.0528
High	Master Protein	Eif4a2	P10630-1	eukaryotic initiation factor 4A-II [OS=Mus musculus]	0	70.17	27	9	70	2	407	46.4	5.48	268.99	9	metabolic process;regulation of biological process	cytoplasm	catalytic activity;DNA binding;nucleotide binding;RNA binding	Pf00270, Pf00271, Pf04851	13682	16	ENSMUSG00000022884.14	RNA transport	L13a-mediated translational silencing of Ceruloplasmin expression; Ribosomal scanning and start codon recognition; GTP hydrolysis and joining of the 60S ribosomal subunit; ISG15 antiviral mechanism; Translation initiation complex formation; Deadenylation of mRNA	Translation Factors; mRNA processing	20	7	9174	9981.1	10304.5	9805.6	10607.6	10048.9	9817.3	10348.8	9629.7	10208.2	9596.6	9911.2	9595.8	10108.1	10209.4	13.1633	13.285	13.331	13.2594	13.3728	13.2947	13.2611
High	Master Protein	Hspa1l	P16627	Heat shock 70 kDa protein 1-like [OS=Mus musculus]	0	70.005	14	8	87	1	641	70.6	6.24	290.35	8	cell differentiation;cell organization and biogenesis;development;metabolic process	cytosol;mitochondrion;organelle lumen	nucleotide binding;protein binding	Pf00012, Pf06723	15482	17	ENSMUSG00000007033.4	Endocytosis; MAPK signaling pathway; Toxoplasmosis; Epstein-Barr virus infection; Spliceosome; Legionellosis; Influenza A; Antigen processing and presentation; Protein processing in endoplasmic reticulum; Estrogen signaling pathway; Measles; Longevity regulating pathway - multiple species	HSF1-dependent transactivation		16	0
High	Master Protein	Dhrs1	Q99L04	Dehydrogenase/reductase SDR family member 1 [OS=Mus musculus]	0	69.904	33	9	39	9	313	34	8.35	130.17	9	metabolic process	endoplasmic reticulum;membrane;mitochondrion	catalytic activity	Pf00106, Pf08659, Pf13460, Pf13561	52585	14	ENSMUSG00000002332.15				0	0	3932.1	3728.7	3725.8	3336.9	3555.8	3136.5	3638.3	3730.9	4557.1	4386.7	4458.9	4756.3	4840.9	5073.8	4458.3	11.9411	11.8645	11.8633	11.7043	11.796	11.6149	11.829
High	Master Protein	Slc12a5	Q91V14	Solute carrier family 12 member 5 [OS=Mus musculus]	0	69.793	11	12	70	12	1138	126.2	6.74	160.1	12	cell communication;cellular homeostasis;response to stimulus;transport	membrane	protein binding;transporter activity	Pf00324, Pf13520	57138	2	ENSMUSG00000017740.17	GABAergic synapse	Cation-coupled Chloride cotransporters		5	0	12687.1	13957	14211.3	14025.8	14375.8	12563.2	13518	14750.5	12993.7	13035.6	13374.7	13895.5	11250.8	12512.8	13268.9	13.6311	13.7687	13.7948	13.7758	13.8114	13.6169	13.7226
High	Master Protein	Atp5h	Q9DCX2	ATP synthase subunit d, mitochondrial [OS=Mus musculus]	0	69.657	40	5	123	5	161	18.7	5.69	580.35	5	metabolic process;transport	cytosol;membrane;mitochondrion	catalytic activity;transporter activity	Pf05873	71679	11	ENSMUSG00000034566.10	Metabolic pathways; Huntington's disease; Oxidative phosphorylation; Parkinson's disease; Alzheimer's disease	Cristae formation; Formation of ATP by chemiosmotic coupling	Oxidative phosphorylation; Electron Transport Chain	14	0	6730.4	7378.5	7528.5	7903.1	7600.5	8939.8	7551.6	7459.2	7193.1	7792.9	7788.5	7665.6	6710.7	7819.9	8295.9	12.7165	12.8491	12.8781	12.9482	12.8919	13.126	12.8826
High	Master Protein	Cat	P24270	catalase [OS=Mus musculus]	0	69.628	25	11	27	11	527	59.8	7.88	98.92	11	cell differentiation;cell organization and biogenesis;metabolic process;regulation of biological process;response to stimulus	cytosol;endoplasmic reticulum;Golgi;membrane;mitochondrion;vacuole	antioxidant activity;catalytic activity;metal ion binding;nucleotide binding;protein binding	Pf00199, Pf06628	12359	2	ENSMUSG00000027187.10	FoxO signaling pathway; Tryptophan metabolism; Amyotrophic lateral sclerosis (ALS); Longevity regulating pathway; Carbon metabolism; Glyoxylate and dicarboxylate metabolism; Longevity regulating pathway - multiple species; Peroxisome	Neutrophil degranulation; Detoxification of Reactive Oxygen Species	Selenium Micronutrient Network; Folic Acid Network; Oxidative Stress; Tryptophan metabolism	18	0	2477.1	2487.6	2517.7	2565.4	2580.6	2653.6	2804	2538.3	2724.6	2725.3	2601.1	2657.4	2731.5	2794.2	2582.6	11.2744	11.2805	11.2979	11.325	11.3335	11.3737	11.4533
High	Master Protein	Cops7a	Q9CZ04	COP9 signalosome complex subunit 7a [OS=Mus musculus]	0	69.534	37	6	44	6	275	30.2	7.87	218.12	6	metabolic process	cytoplasm;cytosol;nucleus	protein binding	Pf01399	26894	6	ENSMUSG00000030127.15		DNA Damage Recognition in GG-NER; Neddylation; Formation of TC-NER Pre-Incision Complex; Cargo recognition for clathrin-mediated endocytosis		13	0	1496.8	1526.1	1580.9	1573.2	1590.8	1616.2	1653.9	1536.1	1534.8	1491.1	1448.4	1449.2	1528.8	1461.5	1479.9	10.5477	10.5756	10.6265	10.6195	10.6355	10.6584	10.6917
High	Master Protein	Gstm1	P10649	Glutathione S-transferase Mu 1 [OS=Mus musculus]	0	69.504	28	5	123	4	218	26	7.94	426.2	5	metabolic process;response to stimulus	cytoplasm;cytosol;extracellular	catalytic activity;metal ion binding;protein binding	Pf00043, Pf02798, Pf13417, Pf14497	14862	3	ENSMUSG00000058135.12	Glutathione metabolism; Platinum drug resistance; Drug metabolism - cytochrome P450; Chemical carcinogenesis; Metabolism of xenobiotics by cytochrome P450		Metapathway biotransformation; Aflatoxin B1 metabolism; Estrogen metabolism	8	0	5410.8	6639.5	6723.2	9471.3	6568.1	8761.5	6269.3	7354.2	5770.8	6934	6159.6	6181.9	4328.7	6392.6	6256.7	12.4016	12.6969	12.7149	13.2093	12.6813	13.097	12.6141
High	Master Protein	Fmnl2	A2APV2-3	Isoform 3 of Formin-like protein 2 [OS=Mus musculus]	0	69.461	10	11	49	9	1091	123.9	7.65	171.51	11	cell organization and biogenesis;metabolic process;regulation of biological process	cytoplasm;cytoskeleton	protein binding	Pf02181, Pf04111, Pf06160, Pf06367, Pf06371	71409	2	ENSMUSG00000036053.16				0	2	3387.7	3349	3165	3002.9	3212.7	2938	3706.3	3085.4	3659.2	3352.6	3343.3	3364.3	3719	3492.2	3345	11.7261	11.7095	11.628	11.5521	11.6496	11.5206	11.8558
High	Master Protein	Ldha	P06151	L-lactate dehydrogenase A chain [OS=Mus musculus]	0	69.434	29	9	61	8	332	36.5	7.74	198.42	9	cell communication;metabolic process;response to stimulus	cytoplasm;cytosol;membrane;mitochondrion;nucleus	catalytic activity;protein binding	Pf00056, Pf02866	16828	7	ENSMUSG00000063229.15	Pyruvate metabolism; Metabolic pathways; Cysteine and methionine metabolism; Glycolysis / Gluconeogenesis; Propanoate metabolism; HIF-1 signaling pathway; Central carbon metabolism in cancer; Glucagon signaling pathway	Pyruvate metabolism	Glycolysis and Gluconeogenesis	13	1	10702.6	10381.1	10521.2	10457.3	9947	10015.8	10320.5	10345.9	10668.6	10422.1	10369.2	10594.8	9723.6	10763.8	10146.1	13.3857	13.3417	13.361	13.3522	13.28	13.29	13.3332
High	Master Protein	Sept2	P42208	septin-2 [OS=Mus musculus]	0	69.158	21	6	57	6	361	41.5	6.55	214.18	6	cell differentiation;cell division;cell organization and biogenesis;regulation of biological process;response to stimulus	cell surface;chromosome;cytoplasm;cytoskeleton;cytosol;membrane;nucleus	catalytic activity;enzyme regulator activity;nucleotide binding;protein binding;structural molecule activity	Pf00071, Pf00735, Pf01926	18000	1	ENSMUSG00000026276.18; ENSMUSG00000112508.1	Bacterial invasion of epithelial cells	Anchoring of the basal body to the plasma membrane		4	0	5220.5	4735.5	4623.1	3837.8	4544.3	4097.9	4907	4521.5	5109	4890.2	4760.3	4813.3	5315.4	4919.6	4544	12.35	12.2093	12.1746	11.9061	12.1498	12.0007	12.2606
High	Master Protein	Sccpdh	Q8R127	saccharopine dehydrogenase-like oxidoreductase [OS=Mus musculus]	0	69.152	19	6	53	6	429	47.1	8.6	216.23	6	metabolic process	membrane;mitochondrion;nucleus	catalytic activity	Pf03435, Pf13460	109232	1	ENSMUSG00000038936.13		Platelet degranulation		4	0	5299.9	5100.3	5149.3	4708.6	4962.8	4649.1	4846.2	5106.6	5366.5	5195.9	5165.9	5210.3	5225.8	5295.7	4849.8	12.3717	12.3164	12.3302	12.2011	12.2769	12.1827	12.2426
High	Master Protein	Add1	Q9QYC0-2	Isoform 2 of Alpha-adducin [OS=Mus musculus]	0	69.003	16	10	51	9	632	69.8	6.51	157.05	10	cell differentiation;cell organization and biogenesis;cellular homeostasis;metabolic process;regulation of biological process;response to stimulus	cytoplasm;cytoskeleton;membrane;nucleus	protein binding;RNA binding;structural molecule activity	Pf00596	11518	5	ENSMUSG00000029106.14				0	1	9447.7	9791.8	9462.5	9699.7	9734.7	9456.9	9603.8	9768.2	9452.9	9660.8	9595	9615	9063.4	9479.2	9615.5	13.2057	13.2574	13.208	13.2437	13.2489	13.2072	13.2294
High	Master Protein	Rab7	P51150	ras-related protein Rab-7a [OS=Mus musculus]	0	68.96	37	7	40	7	207	23.5	6.7	155.71	7	cell organization and biogenesis;cellular homeostasis;metabolic process;regulation of biological process;response to stimulus;transport	cytoplasm;cytosol;endosome;Golgi;membrane;vacuole	catalytic activity;nucleotide binding;protein binding	Pf00025, Pf00071, Pf01926, Pf04670, Pf07728, Pf08477	19349	6	ENSMUSG00000079477.9	Endocytosis; Tuberculosis; Phagosome; Salmonella infection; Amoebiasis	MHC class II antigen presentation; RAB GEFs exchange GTP for GDP on RABs; Neutrophil degranulation; TBC/RABGAPs		15	0	5687.6	5661.8	5776	6305.2	5800.9	5440.4	4457.8	6064.3	5813	5588.3	5685.9	5988	5520.9	5578	5786.9	12.4736	12.467	12.4959	12.6223	12.5021	12.4095	12.1221
High	Master Protein	Atp6v1h	Q8BVE3	V-type proton ATPase subunit H [OS=Mus musculus]	0	68.803	18	5	87	5	483	55.8	6.61	547.53	5	cellular homeostasis;transport	membrane	catalytic activity;transporter activity	Pf03224, Pf11698	108664	1	ENSMUSG00000033793.12	mTOR signaling pathway; Rheumatoid arthritis; Metabolic pathways; Tuberculosis; Lysosome; Phagosome; Oxidative phosphorylation; Synaptic vesicle cycle	Ion channel transport; ROS, RNS production in phagocytes; Transferrin endocytosis and recycling; Insulin receptor recycling		19	0	3154.4	3136.8	3313.7	3376.7	3343.8	3247.9	2938.5	3286.1	2988.1	3184.3	3257.8	3106.8	3162.9	3201	3224.6	11.6231	11.6151	11.6942	11.7214	11.7073	11.6653	11.5209
High	Master Protein	Dip2b	Q3UH60-1	Disco-interacting protein 2 homolog B [OS=Mus musculus]	0	68.781	8	10	17	10	1574	171	8.09	50.06	10	metabolic process	cytoplasm;membrane;nucleus	catalytic activity	Pf00501, Pf06464	239667	15	ENSMUSG00000023026.15				0	0	1472.5	1487.7	1514	1549.3	1490.7	1468.1	1569.3	1456.9	1486.4	1437.9	1503.7	1547.7	1452.9	1473.3	1472.2	10.5241	10.5389	10.5641	10.5974	10.5418	10.5197	10.6159
High	Master Protein	Tpm4	Q6IRU2	Tropomyosin alpha-4 chain [OS=Mus musculus]	0	68.77	41	9	28	7	248	28.5	4.68	110.07	9	cell differentiation;cell organization and biogenesis	cytoplasm;cytoskeleton;membrane	metal ion binding;protein binding;structural molecule activity	Pf00261, Pf12718	326618	8	ENSMUSG00000031799.9	Hypertrophic cardiomyopathy (HCM); Dilated cardiomyopathy; Cardiac muscle contraction; Adrenergic signaling in cardiomyocytes	Striated Muscle Contraction; Smooth Muscle Contraction	Striated Muscle Contraction	8	0	2654.2	2682.7	2631.8	2438.7	2700.4	3157.7	2837.8	2672.6	2653.4	2720.9	2624	2754	2853.4	2735.2	2877.8	11.3741	11.3895	11.3618	11.2519	11.399	11.6247	11.4706
High	Master Protein	Pls3	Q99K51	Plastin-3 [OS=Mus musculus]	0	68.743	15	7	41	4	630	70.7	5.62	183.52	7	cell organization and biogenesis	cytoplasm;cytosol;membrane	metal ion binding;protein binding	Pf00307, Pf13499	102866	X	ENSMUSG00000016382.15				0	0	1668.9	1681.4	1721.6	1560.5	1712.9	1747.6	1536.8	1630.2	1587.9	1643.2	1707.1	1638.5	1639.7	1619.1	1701.1	10.7047	10.7154	10.7495	10.6078	10.7422	10.7712	10.5857
High	Master Protein	Slc32a1	O35633	vesicular inhibitory amino acid transporter [OS=Mus musculus]	0	68.501	19	8	35	8	525	57.3	6.64	128.71	8	transport	membrane	transporter activity	Pf01490	22348	2	ENSMUSG00000037771.11	Morphine addiction; Retrograde endocannabinoid signaling; GABAergic synapse; Nicotine addiction; Synaptic vesicle cycle	Transport of inorganic cations/anions and amino acids/oligopeptides; GABA synthesis, release, reuptake and degradation		12	0	5214	5666.9	5803.5	6075.1	6125.4	5361	5338.5	6189.9	5442.5	5662.4	5458.5	5668.5	5428.4	5460.5	5716	12.3482	12.4683	12.5027	12.5687	12.5806	12.3883	12.3822
High	Master Protein	Acaa1a	Q921H8	3-ketoacyl-CoA thiolase A, peroxisomal [OS=Mus musculus]	0	68.385	25	6	55	6	424	43.9	8.44	248.25	6	metabolic process	membrane;mitochondrion	catalytic activity	Pf00108, Pf02803, Pf08541	113868	9	ENSMUSG00000036138.16	PPAR signaling pathway; Fatty acid metabolism; Valine, leucine and isoleucine degradation; Metabolic pathways; Fatty acid degradation; alpha-Linolenic acid metabolism; Biosynthesis of unsaturated fatty acids; Peroxisome	Beta-oxidation of very long chain fatty acids; Neutrophil degranulation; alpha-linolenic acid (ALA) metabolism	PPAR signaling pathway	19	0	1012.6	983.7	1043.9	1074.1	1088.5	1063	1048.3	1077	1051.4	1089.8	1043.8	1067.8	1003.6	1054.7	1014.5	9.98385	9.94207	10.0278	10.0689	10.0881	10.0539	10.0338
High	Master Protein	Psmd3	P14685	26S proteasome non-ATPase regulatory subunit 3 [OS=Mus musculus]	0	68.335	24	12	28	12	530	60.7	8.44	91.76	12	metabolic process;regulation of biological process	membrane;nucleus;proteasome	enzyme regulator activity;protein binding	Pf01399, Pf08375	22123	11	ENSMUSG00000017221.14	Proteasome; Epstein-Barr virus infection	The role of GTSE1 in G2/M progression after G2 checkpoint; CDT1 association with the CDC6:ORC:origin complex; Ubiquitin Mediated Degradation of Phosphorylated Cdc25A; RUNX1 regulates transcription of genes involved in differentiation of HSCs; Degradation of beta-catenin by the destruction complex; Autodegradation of the E3 ubiquitin ligase COP1; UCH proteinases; MAPK6/MAPK4 signaling; SCF-beta-Tr…	TNF-alpha NF-kB Signaling Pathway; Proteasome Degradation	130	0	4153	4179.2	4367.4	4417.1	4279.9	4239.7	4433.3	4285.9	4087.2	4163.3	4285.3	4219.5	4141.5	4295.4	4218.5	12.0199	12.029	12.0926	12.1089	12.0634	12.0497	12.1142
High	Master Protein	Palm	Q9Z0P4-1	Paralemmin-1 [OS=Mus musculus]	0	68.318	27	10	54	10	383	41.6	4.84	195.37	10	cell organization and biogenesis;regulation of biological process;response to stimulus	cytoplasm;membrane;nucleus	protein binding	Pf03285	18483	10	ENSMUSG00000035863.14				0	0	9191.5	8884.8	8565.3	9081.6	8792.4	9478.8	9996.5	8744.2	8523.4	8620.5	8715.6	8717.2	8718.7	8621.2	8843.8	13.1661	13.1171	13.0643	13.1487	13.102	13.2105	13.2872
High	Master Protein	Tpm1	P58771-1	Tropomyosin alpha-1 chain [OS=Mus musculus]	0	68.242	35	11	65	5	284	32.7	4.74	169.8	11	cell organization and biogenesis;cellular component movement;regulation of biological process;response to stimulus	cytoplasm;cytoskeleton;cytosol	protein binding;structural molecule activity	Pf00261, Pf12718	22003	9	ENSMUSG00000032366.15	Hypertrophic cardiomyopathy (HCM); MicroRNAs in cancer; Dilated cardiomyopathy; Cardiac muscle contraction; Adrenergic signaling in cardiomyocytes	Striated Muscle Contraction; Smooth Muscle Contraction	Striated Muscle Contraction	9	2	8539.1	8435.1	7919	8393.2	8043.7	10563.2	9408	8228.7	7686.3	7892.9	8215.7	7870	8512.9	8219.3	8564.9	13.0599	13.0422	12.9511	13.035	12.9736	13.3668	13.1997
High	Master Protein	C1qbp	O35658	Complement component 1 Q subcomponent-binding protein, mitochondrial [OS=Mus musculus]	0	68.218	44	6	70	6	278	31	4.92	277.07	6	cell death;cell organization and biogenesis;defense response;metabolic process;regulation of biological process;response to stimulus	cell surface;cytoplasm;cytosol;extracellular;membrane;mitochondrion;nucleus;organelle lumen	protein binding;RNA binding	Pf02330	12261	11					0	0	3221.9	3613.8	3697.8	4182.9	3825.6	4704.9	3812.6	3702.6	3440.3	3662	3907.1	3789.2	3826.9	3645.6	4377.9	11.6537	11.8193	11.8525	12.0303	11.9015	12.1999	11.8966
High	Master Protein	Psmc5	P62196	26S proteasome regulatory subunit 8 [OS=Mus musculus]	0	67.915	30	11	43	10	406	45.6	7.55	149.43	11	metabolic process;regulation of biological process;response to stimulus	cytoplasm;membrane;nucleus;proteasome	catalytic activity;nucleotide binding;protein binding;RNA binding	Pf00004, Pf00910, Pf01057, Pf01078, Pf05496, Pf06068, Pf06414, Pf07724, Pf07726, Pf07728, Pf13191, Pf13207, Pf13401	19184	11	ENSMUSG00000020708.12	Proteasome; Epstein-Barr virus infection	The role of GTSE1 in G2/M progression after G2 checkpoint; CDT1 association with the CDC6:ORC:origin complex; Ubiquitin Mediated Degradation of Phosphorylated Cdc25A; RUNX1 regulates transcription of genes involved in differentiation of HSCs; Degradation of beta-catenin by the destruction complex; Autodegradation of the E3 ubiquitin ligase COP1; UCH proteinases; MAPK6/MAPK4 signaling; SCF-beta-Tr…	Proteasome Degradation	128	1	4334	4694.1	4828.9	5016.4	4954	4940.9	5212.4	4740.2	4554	4786.4	4660.4	4690.4	4527.3	4720.2	4825.3	12.0815	12.1966	12.2375	12.2924	12.2744	12.2706	12.3477
High	Master Protein	Kcnc3	Q63959	Potassium voltage-gated channel subfamily C member 3 [OS=Mus musculus]	0	67.823	13	9	96	7	769	82.1	7.09	316.5	9	cell organization and biogenesis;regulation of biological process;transport	cytoplasm;cytoskeleton;membrane	protein binding;transporter activity	Pf00520, Pf02214, Pf07885	16504	7					0	2	13027.8	13422.8	12709.9	13285.3	13261.6	12409.7	12678.3	12990.5	11587.4	12243.6	12318.3	12967.4	12666.8	12049	12283.5	13.6693	13.7124	13.6337	13.6975	13.695	13.5992	13.6301
High	Master Protein	Lamc1	P02468	Laminin subunit gamma-1 [OS=Mus musculus]	0	67.822	7	9	15	9	1607	177.2	5.21	58.89	9	cell organization and biogenesis;cellular component movement;regulation of biological process	cytoskeleton;extracellular	catalytic activity;motor activity;protein binding;structural molecule activity	Pf00052, Pf00053, Pf00055, Pf01576, Pf05483, Pf05557, Pf06008, Pf06160, Pf08317, Pf13514	226519	1				Focal Adhesion-PI3K-Akt-mTOR-signaling pathway; Inflammatory Response Pathway; Alpha6-Beta4 Integrin Signaling Pathway; Focal Adhesion	4	0	1886.2	1996.2	1866.1	2021.7	1965.2	1935.8	2301.4	1930.4	1780.2	1850.2	1998.8	1969.9	1947.7	2002.9	1926.1	10.8813	10.963	10.8658	10.9814	10.9405	10.9187	11.1683
High	Master Protein	Map4; Mtap4	P27546-4	Isoform 4 of Microtubule-associated protein 4 [OS=Mus musculus]	0	67.76	11	8	31	4	902	94.5	9.06	97.9	8	cell division;cell organization and biogenesis;cellular component movement;regulation of biological process	cytoplasm;cytoskeleton	protein binding;RNA binding	Pf00418	17758	9					0	0	1001.7	932.2	1000.9	1009.1	850	1054.2	1001.9	882	1056.4	955.9	908.9	928.8	936.2	962.2	907.8	9.96823	9.8645	9.96708	9.97885	9.73132	10.0419	9.96852
High	Master Protein	Tbcd	Q8BYA0	Tubulin-specific chaperone D [OS=Mus musculus]	0	67.714	12	10	19	10	1196	133.2	6.51	58.09	10	cell organization and biogenesis;metabolic process;regulation of biological process	cytoplasm;cytoskeleton;membrane	enzyme regulator activity;protein binding	Pf12612	108903	11	ENSMUSG00000039230.14				0	0	1307.9	1286	1269.9	1254.5	1317.1	1282.5	1407.5	1279.4	1288.4	1286.4	1251.7	1261.8	1341.2	1277	1216.9	10.353	10.3287	10.3105	10.2929	10.3631	10.3247	10.4589
High	Master Protein	Cyc1	Q9D0M3	Cytochrome c1, heme protein, mitochondrial [OS=Mus musculus]	0	67.586	21	5	108	5	325	35.3	9.16	479.11	5	metabolic process;response to stimulus;transport	membrane;mitochondrion;nucleus	metal ion binding;protein binding	Pf02167	66445	15	ENSMUSG00000022551.7	Metabolic pathways; Huntington's disease; Non-alcoholic fatty liver disease (NAFLD); Oxidative phosphorylation; Parkinson's disease; Alzheimer's disease; Cardiac muscle contraction	Respiratory electron transport		11	0	7901.5	7812.6	8206.7	8156.8	8186.2	8080	7873.6	8000.7	7663.2	8160.2	7538.3	7999.2	7514.7	7995.7	7818.6	12.9479	12.9316	13.0026	12.9938	12.999	12.9801	12.9428
High	Master Protein	Mecr	Q9DCS3	Enoyl-[acyl-carrier-protein] reductase, mitochondrial [OS=Mus musculus]	0	67.584	28	6	27	6	373	40.3	9.07	128.98	6	metabolic process	cytosol;mitochondrion;nucleus	catalytic activity;protein binding	Pf00107, Pf08240	26922	4	ENSMUSG00000028910.12	Fatty acid metabolism; Metabolic pathways; Fatty acid elongation	Beta oxidation of decanoyl-CoA to octanoyl-CoA-CoA	Fatty Acid Biosynthesis	10	0	1609	1718.3	1760.8	1924.1	1770.6	1880.2	1863.5	1802.5	1636.4	1706.7	1754.1	1775.8	1657.4	1721.4	1769.4	10.6519	10.7468	10.782	10.91	10.79	10.8767	10.8638
High	Master Protein	Ndrg2	Q9QYG0	Protein NDRG2 [OS=Mus musculus]	0	67.584	20	6	145	6	371	40.8	5.4	469.72	6	cell differentiation;development;regulation of biological process;response to stimulus	cytoplasm;Golgi;nucleus		Pf00561, Pf03096, Pf12697	29811	14	ENSMUSG00000004558.14				0	0	12642.4	12597.9	12188.8	13781.4	12867.5	15161.3	11611.5	12447.1	12236.8	13645.3	12407.5	12850.5	11727.1	12337.1	12437.2	13.626	13.6209	13.5733	13.7504	13.6514	13.8881	13.5033
High	Master Protein	Cfl2	P45591	Cofilin-2 [OS=Mus musculus]	0	67.518	39	6	82	5	166	18.7	7.88	346.43	6	cell organization and biogenesis;cellular homeostasis;regulation of biological process	cytoplasm;cytoskeleton;nucleus	protein binding	Pf00241	12632	12	ENSMUSG00000062929.7	Regulation of actin cytoskeleton; Axon guidance; Pertussis; Fc gamma R-mediated phagocytosis		G13 Signaling Pathway; Regulation of Actin Cytoskeleton	6	0	6511.5	6295.6	6249.5	6559.9	6181.7	7000.1	6438.7	5907.9	5850.2	5958.4	6062.7	5665	6155.6	5890.5	5946.4	12.6688	12.6201	12.6095	12.6795	12.5938	12.7732	12.6526
High	Master Protein	Appl1	Q8K3H0	DCC-interacting protein 13-alpha [OS=Mus musculus]	0	67.457	15	9	22	9	707	79.3	5.41	69.08	9	cell proliferation;regulation of biological process;response to stimulus	cytosol;endosome;membrane;nucleus	protein binding	Pf00169, Pf00640	72993	14	ENSMUSG00000040760.10	Longevity regulating pathway; Pathways in cancer; Colorectal cancer	Ligand-independent caspase activation via DCC	EGFR1 Signaling Pathway	8	0	1586.6	1674.9	1618.3	1661.6	1784.5	1707.3	2763.8	1845.8	1579	1625.7	1624.5	1628.3	1546	1561.5	1538.2	10.6317	10.7099	10.6603	10.6984	10.8013	10.7375	11.4324
High	Master Protein	Sept4	P28661	septin-4 [OS=Mus musculus]	0	67.437	21	8	45	7	478	54.9	5.87	179.42	8	cell differentiation;cell division;cell organization and biogenesis;regulation of biological process	cytoplasm;cytoskeleton;mitochondrion	catalytic activity;metal ion binding;nucleotide binding;protein binding	Pf00735, Pf03193	18952	11	ENSMUSG00000020486.18	Apoptosis - multiple species; Apoptosis			2	1	4843.3	4873	4751.9	4075.2	4876.6	4049.9	4799	4877.7	4899.6	4904.4	4714.2	4916.1	4804.1	4915.7	4913.8	12.2418	12.2506	12.2143	11.9927	12.2517	11.9837	12.2285
High	Master Protein	Eea1	Q8BL66	Early endosome antigen 1 [OS=Mus musculus]	0	67.112	11	15	24	15	1411	160.8	5.77	61.01	15	cell organization and biogenesis;metabolic process;transport	cytoplasm;cytosol;endosome;membrane	metal ion binding;protein binding	Pf01363, Pf07888, Pf09726	216238	10	ENSMUSG00000036499.9	Endocytosis; Tuberculosis; Phagosome	Toll Like Receptor 9 (TLR9) Cascade		7	0	2875.4	2891.7	2907.7	3016.6	2920.6	3092.1	3903.1	2814.7	2785.6	2909.3	2883.3	2834.4	2821.4	2869.2	2832	11.4895	11.4977	11.5057	11.5587	11.512	11.5944	11.9304
High	Master Protein	N28178; Phf24	Q80TL4-1	PHD finger protein 24 [OS=Mus musculus]	0	67.016	24	8	28	8	400	45.2	5.77	91.78	8	regulation of biological process;response to stimulus		metal ion binding;protein binding		230085	4	ENSMUSG00000036062.13				0	0	4068.6	4217.1	4233.6	4322.7	4229	3991.4	4327.7	4153.5	3762.2	3962.1	3990.5	4030.2	3411.8	3882.6	3960	11.9903	12.042	12.0477	12.0777	12.0461	11.9627	12.0794
High	Master Protein	Ckm	P07310	Creatine kinase M-type [OS=Mus musculus]	0	66.706	27	8	44	7	381	43	7.06	145.8	8	metabolic process;response to stimulus	cytoplasm	catalytic activity;nucleotide binding	Pf00217, Pf02807	12715	7	ENSMUSG00000030399.2	Arginine and proline metabolism; Metabolic pathways	Creatine metabolism		6	0	1631.1	1936.9	2670.3	747.4	1288.3	3044.3	1778	694.4	8381.8	1611.9	879.3	794.2	3282.1	3122.1	981	10.6716	10.9195	11.3828	9.54574	10.3313	11.5719	10.796
High	Master Protein	Nap1l4	Q78ZA7	Nucleosome assembly protein 1-like 4 [OS=Mus musculus]	0	66.516	23	6	34	5	375	42.7	4.67	140.85	6	cell organization and biogenesis	cytoplasm;nucleus	protein binding;RNA binding	Pf00956	17955	7	ENSMUSG00000059119.9				0	1	3465.6	3419.1	3344.1	3328.6	3242.5	3738.2	3645.8	3385.8	3244.7	3285.4	3441.2	3283.1	3319	3228	3337.9	11.7589	11.7394	11.7074	11.7007	11.6629	11.8681	11.832
High	Master Protein	Rab2a	P53994	Ras-related protein Rab-2A [OS=Mus musculus]	0	66.494	33	5	102	3	212	23.5	6.54	437.7	5	cell organization and biogenesis;regulation of biological process;response to stimulus;transport	endoplasmic reticulum;Golgi;membrane;nucleus	catalytic activity;nucleotide binding	Pf00009, Pf00025, Pf00071, Pf01926, Pf04670, Pf08477	59021	4	ENSMUSG00000047187.9	AMPK signaling pathway	Golgi Cisternae Pericentriolar Stack Reorganization; RAB geranylgeranylation	Focal Adhesion-PI3K-Akt-mTOR-signaling pathway	10	2	5534.9	5548	5815.6	5614.8	5772.5	5549.7	5189.8	5513.3	5363.9	5664.6	5548.1	5399.1	5362.1	5553.9	5431.7	12.4343	12.4378	12.5057	12.455	12.495	12.4382	12.3415
High	Master Protein	Acad9	Q8JZN5	Acyl-CoA dehydrogenase family member 9, mitochondrial [OS=Mus musculus]	0	66.153	18	11	23	11	625	68.7	7.46	69.3	11	cell organization and biogenesis;metabolic process	membrane;mitochondrion;nucleus	catalytic activity;nucleotide binding	Pf00441, Pf02770, Pf02771, Pf08028	229211	3	ENSMUSG00000027710.14		Complex I biogenesis		5	0	3238.3	3404	3499.4	3669.5	3569.8	3552.6	3427	3479.5	3254.8	3530.1	3540.6	3443.8	3391.3	3420	3523.3	11.661	11.733	11.7729	11.8414	11.8016	11.7947	11.7427
High	Master Protein	Hapln2	Q9ESM3	Hyaluronan and proteoglycan link protein 2 [OS=Mus musculus]	0	66.088	30	9	30	9	341	37.9	9.09	103.83	9	cell organization and biogenesis	extracellular	structural molecule activity	Pf00193, Pf07679, Pf07686	73940	3	ENSMUSG00000004894.10				0	0	5127.7	4811	4766.7	4931	4638.3	4282.8	5612.6	4920.3	4923.8	4754.9	4697.9	4611.1	5028.3	4985.7	4647.1	12.3241	12.2321	12.2188	12.2677	12.1794	12.0643	12.4545
High	Master Protein	Gorasp2	Q99JX3	Golgi reassembly-stacking protein 2 [OS=Mus musculus]	0	66.043	21	6	28	6	451	47	4.79	142.99	6	cell organization and biogenesis	Golgi;membrane	protein binding	Pf04495	70231	2	ENSMUSG00000014959.12		Golgi Cisternae Pericentriolar Stack Reorganization		5	0	1201.2	1127	1191.5	1158.2	1215.2	1258.6	1129.2	1214.5	1148.7	1193.2	1116.8	1148.4	1075.4	1144	1186.4	10.2303	10.1383	10.2186	10.1777	10.247	10.2976	10.1411
High	Master Protein	Gmps	Q3THK7	GMP synthase [glutamine-hydrolyzing] [OS=Mus musculus]	0	66.006	16	9	34	9	693	76.7	6.73	116.22	9	metabolic process	cytoplasm;cytosol	catalytic activity;nucleotide binding	Pf00117, Pf00733, Pf00958, Pf01171, Pf02540, Pf03054, Pf06508, Pf07722	229363	3	ENSMUSG00000027823.9	Metabolic pathways; Purine metabolism; Drug metabolism - other enzymes	Purine ribonucleoside monophosphate biosynthesis	Purine metabolism	8	0	3806.8	3778	3780.2	3908.8	3823.5	4536.1	3757.1	3861.3	3795.4	3873.5	4035.2	3970.3	4232.1	4220.1	3996.5	11.8944	11.8834	11.8842	11.9325	11.9007	12.1472	11.8754
High	Master Protein	Ehd3	Q9QXY6	EH domain-containing protein 3 [OS=Mus musculus]	0	65.949	18	9	31	6	535	60.8	6.46	94	9	cell organization and biogenesis;metabolic process;regulation of biological process;transport	cytoplasm;cytosol;endosome;membrane	metal ion binding;nucleotide binding;protein binding	Pf00350, Pf01926, Pf12763	57440	17	ENSMUSG00000024065.7	Endocytosis	Factors involved in megakaryocyte development and platelet production		3	3	4847.7	5039	4896	4543.5	5005.5	4972	5079.3	4871.6	4746.2	4873.6	4497.4	4806.8	4838.8	4852.9	4923.7	12.2431	12.2989	12.2574	12.1496	12.2893	12.2796	12.3104
High	Master Protein	Echs1	Q8BH95	Enoyl-CoA hydratase, mitochondrial [OS=Mus musculus]	0	65.869	26	7	39	7	290	31.5	8.48	115.41	7	metabolic process	mitochondrion;organelle lumen	catalytic activity	Pf00378	93747	7	ENSMUSG00000025465.13	Fatty acid metabolism; Tryptophan metabolism; Valine, leucine and isoleucine degradation; Metabolic pathways; Lysine degradation; Fatty acid degradation; Butanoate metabolism; beta-Alanine metabolism; Propanoate metabolism; Fatty acid elongation; Carbon metabolism	Beta oxidation of hexanoyl-CoA to butanoyl-CoA; Beta oxidation of butanoyl-CoA to acetyl-CoA; Beta oxidation of octanoyl-CoA to hexanoyl-CoA; Beta oxidation of decanoyl-CoA to octanoyl-CoA-CoA; Beta oxidation of lauroyl-CoA to decanoyl-CoA-CoA	Fatty Acid Beta Oxidation; Fatty Acid Biosynthesis; Tryptophan metabolism	24	0	7038.3	7114.7	7161.6	7612	7059.5	7603.5	6888.3	6987.2	6826.2	7500	7389	7271.3	6743.8	7401.8	7303	12.781	12.7966	12.8061	12.8941	12.7854	12.8924	12.7499
[truncated: 2,080 more rows]
[truncated: 24 more columns]

## Sheet: ERp57WT vs Non-Tg
	Discovery?	P value	Mean1	Mean2	Difference	SE of difference	t ratio	df	q value
Pdia3	Yes	1.32789e-06	14.48	14.07	0.4086	0.08447	4.837	15852	0.000259834
Hspa1a; Hspa1b	Yes	5.24294e-09	8.664	9.157	-0.4935	0.08447	5.843	15852	2.05182e-06
Krt10	Yes	2.72526e-05	12.11	12.46	-0.3545	0.08447	4.197	15852	0.00324597
[truncated: 2,639 more rows]

## Sheet: SOD1G93A vs Non-Tg
	Discovery?	P value	Mean1	Mean2	Difference	SE of difference	t ratio	df	q value
[truncated: 2,642 more rows]

[truncated: 3 more sheets: SOD1G93A-ERp57WT vs Non-Tg, SOD1G93A-ERp57WT vs SOD1G93A, Human ERp57 quantification]
